# Supplementary material for: Variability in the anthelmintic efficacy of levamisole against gastrointestinal nematodes of cattle, sheep and goats in South Darfur, Sudan
Source: BMC Vet Res. 2026 Feb 11;22:128. doi: 10.1186/s12917-026-05320-2 (PMC12930928; doi:10.1186/s12917-026-05320-2)
Supplement: Supplementary file 1 — Supplementary Material 1. R code and Slurm scripts used for running power analyses on a high-performance computer (HPC) for sensitivity and resistance tests across three statistical methods: the parametric model with individual efficacy for each animal (eggCounts), the parametric model with common efficacy for all animals (eggCounts) and the non-parametric model with common efficacy for all animals (default in bayescount). [file 12917_2026_5320_MOESM1_ESM.zip]

Archive with 8 entries (8 files):
- bayescount_power_asymptotic_mean100.R
- fecr_egg_array.slurm
- fecr_egg_worker_mean100.R
- freeze_epg_mean100.R
- launch_fecr_egg_chunks.sh
- merge_eggCounts_results.R
- Plot power, failure, inconclusives.R
- ReadMe power simulation study.txt
