# Supplementary material for: Variability in the anthelmintic efficacy of levamisole against gastrointestinal nematodes of cattle, sheep and goats in South Darfur, Sudan
Source: BMC Vet Res. 2026 Feb 11;22:128. doi: 10.1186/s12917-026-05320-2 (PMC12930928; doi:10.1186/s12917-026-05320-2)
Supplement: Supplementary file 1 — Supplementary Material 1. R code and Slurm scripts used for running power analyses on a high-performance computer (HPC) for sensitivity and resistance tests across three statistical methods: the parametric model with individual efficacy for each animal (eggCounts), the parametric model with common efficacy for all animals (eggCounts) and the non-parametric model with common efficacy for all animals (default in bayescount). [file 12917_2026_5320_MOESM1_ESM.zip › bayescount_power_asymptotic_mean100.R]

## ==========================================
## bayescount POWER (Asymptotic / delta)
## using frozen EPGs with mean_raw = 100
## ==========================================

rm(list = ls())

suppressPackageStartupMessages({
  library(bayescount)
  library(readr)
  library(dplyr)
})

## ---------------------------
## 1. Load manifest
## ---------------------------

manifest_file <- "epg_mean100_manifest.csv"

if (!file.exists(manifest_file)) {
  stop("Manifest file not found: ", manifest_file,
       "\nRun the freezing script first.")
}

mani <- read_csv(manifest_file, show_col_types = FALSE)

cat("Loaded manifest with", nrow(mani), "rows\n")
print(head(mani, 5))


## ---------------------------
## 2. Helper: run efficacy_analysis (Asymptotic, 90% CI)
## ---------------------------

run_ea_asymptotic <- function(pre, post) {
  fn <- bayescount::efficacy_analysis
  fa <- names(formals(fn))
  
  args <- list(
    data_1 = pre,
    data_2 = post,
    paired = TRUE
  )
  
  # we want 90% intervals
  if ("alpha" %in% fa)      args$alpha     <- 0.10  # 1 - 0.10 = 0.90
  if ("use_delta" %in% fa)  args$use_delta <- TRUE  # delta-approximation
  if ("use_ml" %in% fa)     args$use_ml    <- TRUE  # ML for k
  
  res <- do.call(fn, args)
  res
}

## Extract LCI/UCI for Asymptotic method
extract_ci_asymptotic <- function(res) {
  if (!("Method" %in% names(res))) {
    return(c(NA_real_, NA_real_))
  }
  
  methods_chr <- as.character(res$Method)
  idx <- which(tolower(methods_chr) == "asymptotic")
  if (length(idx) == 0L) {
    return(c(NA_real_, NA_real_))
  }
  
  LCI <- suppressWarnings(as.numeric(res$LCI[idx]))
  UCI <- suppressWarnings(as.numeric(res$UCI[idx]))
  
  # guard against weird formats
  if (!is.finite(LCI) || !is.finite(UCI)) {
    return(c(NA_real_, NA_real_))
  }
  
  # Some versions may give percentages > 1; convert to fractions
  if (LCI > 1.5) LCI <- LCI / 100
  if (UCI > 1.5) UCI <- UCI / 100
  
  c(LCI, UCI)
}

## ---------------------------
## 3. Classification rules (90% CI)
## ---------------------------
## L90 = lower 90% CI, U90 = upper 90% CI

classify_ci90 <- function(L90, U90) {
  resistant    <- U90 < 0.99
  susceptible  <- (L90 > 0.95) & (U90 > 0.99)
  inconclusive <- (L90 < 0.95) & (U90 > 0.99)
  
  list(
    resistant    = resistant,
    susceptible  = susceptible,
    inconclusive = inconclusive
  )
}

## ---------------------------
## 4. Run power for one grid cell
## ---------------------------

run_cell_bayes <- function(row) {
  # row: one row of mani (tibble row)
  file_rds <- row$file
  if (!file.exists(file_rds)) {
    warning("RDS file missing: ", file_rds)
    return(
      tibble(
        scenario         = row$scenario,
        N                = row$N,
        k                = row$k,
        true_eff         = row$true_eff,
        nrep             = row$nrep,
        mean_raw         = row$mean_raw,
        method           = "Asymptotic",
        seen             = 0L,
        fails            = row$nrep,
        hits_res         = NA_real_,
        hits_sus         = NA_real_,
        hits_inconcl     = NA_real_,
        power_res        = NA_real_,
        power_sus        = NA_real_,
        freq_inconcl     = NA_real_
      )
    )
  }
  
  epg <- readRDS(file_rds)
  pre_mat  <- epg$pre
  post_mat <- epg$post
  
  nrep <- nrow(pre_mat)
  
  hits_res    <- 0L
  hits_sus    <- 0L
  hits_inc    <- 0L
  seen        <- 0L
  fails       <- 0L
  
  for (i in seq_len(nrep)) {
    pre  <- as.numeric(pre_mat[i, ])
    post <- as.numeric(post_mat[i, ])
    
    # Degenerate: skip rows with all zeros in both
    if (all(pre == 0) & all(post == 0)) {
      fails <- fails + 1L
      next
    }
    
    ea <- try(run_ea_asymptotic(pre, post), silent = TRUE)
    if (inherits(ea, "try-error") || is.null(ea)) {
      fails <- fails + 1L
      next
    }
    
    ci <- extract_ci_asymptotic(ea)
    if (any(!is.finite(ci))) {
      fails <- fails + 1L
      next
    }
    
    LCI <- ci[1]
    UCI <- ci[2]
    
    seen <- seen + 1L
    
    cls <- classify_ci90(LCI, UCI)
    
    if (cls$resistant)    hits_res <- hits_res + 1L
    if (cls$susceptible)  hits_sus <- hits_sus + 1L
    if (cls$inconclusive) hits_inc <- hits_inc + 1L
  }
  
  if (seen == 0L) {
    power_res    <- NA_real_
    power_sus    <- NA_real_
    freq_inconcl <- NA_real_
  } else {
    power_res    <- hits_res   / seen
    power_sus    <- hits_sus   / seen
    freq_inconcl <- hits_inc   / seen
  }
  
  tibble(
    scenario         = row$scenario,
    N                = row$N,
    k                = row$k,
    true_eff         = row$true_eff,
    nrep             = row$nrep,
    mean_raw         = row$mean_raw,
    method           = "Asymptotic",
    seen             = seen,
    fails            = fails,
    hits_res         = hits_res,
    hits_sus         = hits_sus,
    hits_inconcl     = hits_inc,
    power_res        = power_res,
    power_sus        = power_sus,
    freq_inconcl     = freq_inconcl
  )
}


## ---------------------------
## 5. Run over entire grid
## ---------------------------

cat("\nRunning bayescount Asymptotic power over grid...\n")

results_list <- vector("list", nrow(mani))

for (i in seq_len(nrow(mani))) {
  row <- mani[i, ]
  cat("  [", i, "/", nrow(mani), "] scenario=", row$scenario,
      " N=", row$N, " k=", row$k, " eff=", row$true_eff, "\n")
  
  results_list[[i]] <- run_cell_bayes(row)
}

res_all <- bind_rows(results_list)

## ---------------------------
## 6. Save results
## ---------------------------

out_csv <- "bayescount_asymptotic_mean100_power.csv"
write_csv(res_all, out_csv)

cat("\nSaved bayescount power results to:\n  ", out_csv, "\n")

cat("\nQuick summary:\n")

res_all %>%
  group_by(scenario) %>%
  summarise(
    cells       = n(),
    min_power_r = min(power_res, na.rm = TRUE),
    max_power_r = max(power_res, na.rm = TRUE),
    min_power_s = min(power_sus, na.rm = TRUE),
    max_power_s = max(power_sus, na.rm = TRUE),
    .groups = "drop"
  ) %>%
  print()

cat("\nDone.\n")
