# Supplementary material for: Variability in the anthelmintic efficacy of levamisole against gastrointestinal nematodes of cattle, sheep and goats in South Darfur, Sudan
Source: BMC Vet Res. 2026 Feb 11;22:128. doi: 10.1186/s12917-026-05320-2 (PMC12930928; doi:10.1186/s12917-026-05320-2)
Supplement: Supplementary file 1 — Supplementary Material 1. R code and Slurm scripts used for running power analyses on a high-performance computer (HPC) for sensitivity and resistance tests across three statistical methods: the parametric model with individual efficacy for each animal (eggCounts), the parametric model with common efficacy for all animals (eggCounts) and the non-parametric model with common efficacy for all animals (default in bayescount). [file 12917_2026_5320_MOESM1_ESM.zip › fecr_egg_array.slurm]

#!/bin/bash
#SBATCH -J fecr-egg
#SBATCH -p main
#SBATCH --qos=standard
#SBATCH -t 24:00:00
#SBATCH -c 1
#SBATCH --mem=4G
#SBATCH -o fecr_egg_%A_%a.out
#SBATCH -e fecr_egg_%A_%a.err
#SBATCH --array=1-100%4   # <-- adjust range per chunk when submitting

# Go to submission directory
cd "$SLURM_SUBMIT_DIR"

module purge
module load R/4.4.2-gfbf-2024a

# user library (if you installed eggCounts etc. in ~/R/…)
export R_LIBS_USER="$HOME/R/x86_64-pc-linux-gnu-library/4.4"

# avoid over-threading within each task
export OMP_NUM_THREADS=1
export STAN_NUM_THREADS=1

CELL_ID=${SLURM_ARRAY_TASK_ID}

echo "Starting CELL_ID=${CELL_ID} on host $(hostname)"
Rscript fecr_egg_worker_mean100.R "${CELL_ID}"
echo "Finished CELL_ID=${CELL_ID}"
