# Supplementary material for: Variability in the anthelmintic efficacy of levamisole against gastrointestinal nematodes of cattle, sheep and goats in South Darfur, Sudan
Source: BMC Vet Res. 2026 Feb 11;22:128. doi: 10.1186/s12917-026-05320-2 (PMC12930928; doi:10.1186/s12917-026-05320-2)
Supplement: Supplementary file 1 — Supplementary Material 1. R code and Slurm scripts used for running power analyses on a high-performance computer (HPC) for sensitivity and resistance tests across three statistical methods: the parametric model with individual efficacy for each animal (eggCounts), the parametric model with common efficacy for all animals (eggCounts) and the non-parametric model with common efficacy for all animals (default in bayescount). [file 12917_2026_5320_MOESM1_ESM.zip › fecr_egg_worker_mean100.R]

## =========================================================
## fecr_egg_worker_mean100.R
## Run eggCounts FECR (indEfficacy FALSE & TRUE)
## on one grid cell from epg_mean100_manifest.csv
## =========================================================

rm(list = ls())

userlib <- file.path(Sys.getenv("HOME"), "R/x86_64-pc-linux-gnu-library/4.4")
if (dir.exists(userlib)) {
  .libPaths(c(userlib, .libPaths()))
}

suppressPackageStartupMessages({
  library(readr)
  library(dplyr)
  library(eggCounts)
  library(coda)
})

## ---------------------------
## Command-line: CELL_ID
## ---------------------------

args <- commandArgs(trailingOnly = TRUE)
if (length(args) < 1) {
  stop("Usage: Rscript fecr_egg_worker_mean100.R CELL_ID")
}

cell_id <- as.integer(args[1])
if (is.na(cell_id) || cell_id < 1) {
  stop("Invalid CELL_ID: ", args[1])
}

## ---------------------------
## Load manifest
## ---------------------------

manifest_file <- "epg_mean100_manifest.csv"
if (!file.exists(manifest_file)) {
  stop("Manifest not found: ", manifest_file)
}

mani <- read_csv(manifest_file, show_col_types = FALSE)

n_cells <- nrow(mani)
if (cell_id > n_cells) {
  stop("CELL_ID=", cell_id, " exceeds total cells=", n_cells)
}

row <- mani[cell_id, ]

cat("Running eggCounts for CELL_ID =", cell_id,
    " scenario=", row$scenario,
    " N=", row$N,
    " k=", row$k,
    " true_eff=", row$true_eff,
    " mean_raw=", row$mean_raw, "\n")


## ---------------------------
## Helper: get FECR draws from stan2mcmc
## ---------------------------

get_fecr_draws <- function(fit) {
  sm <- eggCounts::stan2mcmc(fit$stan.samples)

  if (inherits(sm, "mcmc.list")) {
    mat <- do.call(rbind, lapply(sm, as.matrix))
  } else if (inherits(sm, "mcmc")) {
    mat <- as.matrix(sm)
  } else {
    stop("stan2mcmc() did not return mcmc/mcmc.list.")
  }

  cn  <- colnames(mat)
  idx <- grep("^FECR", cn, ignore.case = TRUE)
  if (length(idx) == 0L) {
    stop("No FECR column found in stan2mcmc() output.\nColumns: ",
         paste(cn, collapse = ", "))
  }

  as.numeric(mat[, idx[1]])
}

## ---------------------------
## Summarise FECR (90% CI) with rules:
##  - indEfficacy = FALSE:  mode + 90% HPD
##  - indEfficacy = TRUE:   median + 5–95% quantiles
## ---------------------------

summarise_fecr90 <- function(fit, indEfficacy) {
  fecr <- get_fecr_draws(fit)

  if (!indEfficacy) {
    # NO individual efficacy:
    point <- as.numeric(fit$posterior.summary["FECR", "mode"])
    hpd   <- HPDinterval(as.mcmc(fecr), prob = 0.90)
    L90   <- hpd[1, "lower"]
    U90   <- hpd[1, "upper"]
  } else {
    # WITH individual efficacy:
    qs    <- quantile(fecr, probs = c(0.05, 0.5, 0.95))
    L90   <- unname(qs[1])
    point <- unname(qs[2])  # median
    U90   <- unname(qs[3])
  }

  data.frame(point = point, L90 = L90, U90 = U90)
}

## ---------------------------
## Classification rules (90% CI)
## ---------------------------

classify_fecr90 <- function(L90, U90) {
  resistant    <- U90 < 0.99
  susceptible  <- (L90 > 0.95) & (U90 > 0.99)
  inconclusive <- (L90 < 0.95) & (U90 > 0.99)

  data.frame(
    resistant    = resistant,
    susceptible  = susceptible,
    inconclusive = inconclusive
  )
}

## ---------------------------
## One replicate, one indEfficacy
## ---------------------------

run_one_rep <- function(pre, post, indEfficacy,
                        nsamples = 2000, nburnin = 1000) {

  fit <- try(
    fecr_stan(
      pre,
      post,
      paired      = TRUE,
      rawCounts   = TRUE,
      indEfficacy = indEfficacy,
      nsamples    = nsamples,
      nburnin     = nburnin,
      nchain      = 2,
      ncore       = 1,
      verbose     = FALSE
    ),
    silent = TRUE
  )

  if (inherits(fit, "try-error")) {
    return(list(ok = FALSE))
  }

  s   <- summarise_fecr90(fit, indEfficacy = indEfficacy)
  cls <- classify_fecr90(s$L90, s$U90)

  list(
    ok           = TRUE,
    point        = s$point,
    L90          = s$L90,
    U90          = s$U90,
    resistant    = cls$resistant,
    susceptible  = cls$susceptible,
    inconclusive = cls$inconclusive
  )
}

## ---------------------------
## Load frozen EPGs for this cell
## ---------------------------

rds_file <- row$file
if (!file.exists(rds_file)) {
  stop("RDS file not found for CELL_ID=", cell_id, ": ", rds_file)
}

epg <- readRDS(rds_file)
pre_mat  <- epg$pre
post_mat <- epg$post

if (!is.matrix(pre_mat) || !is.matrix(post_mat)) {
  stop("epg$pre or epg$post is not a matrix in ", rds_file)
}

nrep <- nrow(pre_mat)
cat("  nrep in this cell:", nrep, "\n")


## ---------------------------
## Loop over replicates for both models
## ---------------------------

run_model <- function(indEfficacy) {

  hits_res <- 0L
  hits_sus <- 0L
  hits_inc <- 0L
  seen     <- 0L
  fails    <- 0L

  for (i in seq_len(nrep)) {
    pre  <- as.numeric(pre_mat[i, ])
    post <- as.numeric(post_mat[i, ])

    ans <- run_one_rep(pre, post, indEfficacy = indEfficacy)

    if (!ans$ok) {
      fails <- fails + 1L
      next
    }

    seen <- seen + 1L

    if (ans$resistant)    hits_res <- hits_res + 1L
    if (ans$susceptible)  hits_sus <- hits_sus + 1L
    if (ans$inconclusive) hits_inc <- hits_inc + 1L
  }

  if (seen == 0L) {
    power_res    <- NA_real_
    power_sus    <- NA_real_
    freq_inconcl <- NA_real_
  } else {
    power_res    <- hits_res / seen
    power_sus    <- hits_sus / seen
    freq_inconcl <- hits_inc / seen
  }

  tibble(
    scenario         = row$scenario,
    N                = row$N,
    k                = row$k,
    true_eff         = row$true_eff,
    nrep             = nrep,
    mean_raw         = row$mean_raw,
    indEfficacy      = indEfficacy,
    seen             = seen,
    fails            = fails,
    hits_res         = hits_res,
    hits_sus         = hits_sus,
    hits_inconcl     = hits_inc,
    power_res        = power_res,
    power_sus        = power_sus,
    freq_inconcl     = freq_inconcl
  )
}

cat("  Running indEfficacy = FALSE ...\n")
res_IE0 <- run_model(indEfficacy = FALSE)

cat("  Running indEfficacy = TRUE ...\n")
res_IE1 <- run_model(indEfficacy = TRUE)


## ---------------------------
## Write per-cell result CSV
## ---------------------------

dir.create("results_eggcounts_mean100", showWarnings = FALSE)

out_file <- sprintf("results_eggcounts_mean100/eggcounts_mean100_cell_%05d.csv",
                    cell_id)

res_all <- bind_rows(res_IE0, res_IE1)
write_csv(res_all, out_file)

cat("Done CELL_ID =", cell_id, "\n  Wrote:", out_file, "\n")
