# Supplementary material for: Variability in the anthelmintic efficacy of levamisole against gastrointestinal nematodes of cattle, sheep and goats in South Darfur, Sudan
Source: BMC Vet Res. 2026 Feb 11;22:128. doi: 10.1186/s12917-026-05320-2 (PMC12930928; doi:10.1186/s12917-026-05320-2)
Supplement: Supplementary file 1 — Supplementary Material 1. R code and Slurm scripts used for running power analyses on a high-performance computer (HPC) for sensitivity and resistance tests across three statistical methods: the parametric model with individual efficacy for each animal (eggCounts), the parametric model with common efficacy for all animals (eggCounts) and the non-parametric model with common efficacy for all animals (default in bayescount). [file 12917_2026_5320_MOESM1_ESM.zip › freeze_epg_mean100.R]

Sys.setenv(LANG = "en")
setwd("~/Juergen/eggCounts bayescount comparison/Simulation of egg count data")

## ================================
## FREEZE MODELED EPG DATA (mean_raw = 100)
## Grid for bayescount & eggCounts
## ================================

rm(list = ls())

suppressPackageStartupMessages({
  library(tidyverse)
})

set.seed(12345)

## ---------------------------
## 1. GRID DEFINITION
## ---------------------------

# As requested:
N_grid    <- c(5, 10, 15, 20, 25, 30, 40, 50)
k_grid    <- c(0.1, 0.3, 0.5, 0.75, 1, 2)

eff_res   <- c(0.80, 0.90, 0.95, 0.96, 0.97, 0.98, 0.99)    # resistance scenarios
eff_sus   <- c(0.99, 0.991, 0.992, 0.993, 0.994,
               0.995, 0.997, 0.999, 1.00)                   # susceptibility scenarios

nrep      <- 1000      # number of simulated replicates per cell
mean_raw  <- 100       # mean *raw* egg counts (pre-treatment)


## ---------------------------
## 2. NB SIMULATOR FOR RAW COUNTS
## ---------------------------
# NB parameterization: rnbinom(size = k, mu = mean_raw)
# variance = mu + mu^2 / k

sim_epg_mat <- function(nrep, N, mean_raw, k) {
  matrix(
    rnbinom(nrep * N, size = k, mu = mean_raw),
    nrow = nrep,
    ncol = N
  )
}

sim_pre_post <- function(N, k, true_eff, mean_raw, nrep) {
  pre_mat  <- sim_epg_mat(nrep, N, mean_raw,                  k)
  post_mat <- sim_epg_mat(nrep, N, mean_raw * (1 - true_eff), k)
  list(pre = pre_mat, post = post_mat)
}


## ---------------------------
## 3. BUILD GRID (resistance + susceptibility)
## ---------------------------

build_grid <- function(N_grid, k_grid, eff_vec, scenario, nrep, mean_raw) {
  expand_grid(
    scenario = scenario,
    N        = N_grid,
    k        = k_grid,
    true_eff = eff_vec
  ) %>%
    arrange(N, k, true_eff) %>%
    mutate(
      id       = row_number(),
      nrep     = nrep,
      mean_raw = mean_raw
    )
}

grid_res <- build_grid(N_grid, k_grid, eff_res,
                       scenario = "resistance",
                       nrep = nrep, mean_raw = mean_raw)

grid_sus <- build_grid(N_grid, k_grid, eff_sus,
                       scenario = "susceptibility",
                       nrep = nrep, mean_raw = mean_raw)

grid_all <- bind_rows(grid_res, grid_sus)

cat("Total grid cells:", nrow(grid_all), "\n")
print(head(grid_all, 10))


## ---------------------------
## 4. FREEZE TO RDS + MANIFEST
## ---------------------------

freeze_epg <- function(grid, mean_raw) {

  # directory encodes mean EPG
  rds_dir <- sprintf("epg_mean%03d_rds", mean_raw)
  dir.create(rds_dir, showWarnings = FALSE)

  # file names encode mean EPG and scenario
  manifest <- grid %>%
    mutate(
      file = sprintf(
        "%s/EPG_mean%03d_%s_cell_%05d.rds",
        rds_dir,
        mean_raw,
        ifelse(scenario == "resistance", "RES", "SUS"),
        id
      )
    )

  # loop over grid cells and simulate + save
  for (i in seq_len(nrow(manifest))) {
    row <- manifest[i, ]

    epg <- sim_pre_post(
      N        = row$N,
      k        = row$k,
      true_eff = row$true_eff,
      mean_raw = row$mean_raw,
      nrep     = row$nrep
    )

    saveRDS(epg, row$file)

    if (i %% 20 == 0 || i == nrow(manifest)) {
      cat("  Saved cell", i, "of", nrow(manifest), "\n")
    }
  }

  out_csv <- sprintf("epg_mean%03d_manifest.csv", mean_raw)
  write_csv(manifest, out_csv)

  cat("\nCreated:\n  -", out_csv,
      "\n  -", nrow(manifest), "RDS files in", rds_dir, "\n")

  manifest
}

cat("\nFreezing EPG data for mean_raw =", mean_raw, "...\n")
manifest <- freeze_epg(grid_all, mean_raw)


## ---------------------------
## 5. QUICK SANITY CHECK
## ---------------------------

cat("\nSanity check on the first cell:\n")
print(manifest[1, ])

epg1 <- readRDS(manifest$file[1])
cat("Structure of first epg object:\n")
str(epg1)

cat("\nFirst replicate pre/post counts (first cell):\n")
print(epg1$pre[1, ])
print(epg1$post[1, ])

cat("\nDone.\n")
