# Supplementary material for: Variability in the anthelmintic efficacy of levamisole against gastrointestinal nematodes of cattle, sheep and goats in South Darfur, Sudan
Source: BMC Vet Res. 2026 Feb 11;22:128. doi: 10.1186/s12917-026-05320-2 (PMC12930928; doi:10.1186/s12917-026-05320-2)
Supplement: Supplementary file 1 — Supplementary Material 1. R code and Slurm scripts used for running power analyses on a high-performance computer (HPC) for sensitivity and resistance tests across three statistical methods: the parametric model with individual efficacy for each animal (eggCounts), the parametric model with common efficacy for all animals (eggCounts) and the non-parametric model with common efficacy for all animals (default in bayescount). [file 12917_2026_5320_MOESM1_ESM.zip › launch_fecr_egg_chunks.sh]

#Start this script with:
#chmod +x launch_fecr_egg_chunks.sh
#./launch_fecr_egg_chunks.sh


#!/bin/bash

# adjust these ranges based on nrow(manifest)
RANGES=(
  "1-200"
  "201-400"
  "401-600"
  "601-768"
)

for r in "${RANGES[@]}"; do
  echo "Submitting chunk array ${r} ..."
  sbatch --array=${r}%4 fecr_egg_array.slurm
  sleep 1
done
