# Supplementary material for: Variability in the anthelmintic efficacy of levamisole against gastrointestinal nematodes of cattle, sheep and goats in South Darfur, Sudan
Source: BMC Vet Res. 2026 Feb 11;22:128. doi: 10.1186/s12917-026-05320-2 (PMC12930928; doi:10.1186/s12917-026-05320-2)
Supplement: Supplementary file 1 — Supplementary Material 1. R code and Slurm scripts used for running power analyses on a high-performance computer (HPC) for sensitivity and resistance tests across three statistical methods: the parametric model with individual efficacy for each animal (eggCounts), the parametric model with common efficacy for all animals (eggCounts) and the non-parametric model with common efficacy for all animals (default in bayescount). [file 12917_2026_5320_MOESM1_ESM.zip › merge_eggCounts_results.R]

rm(list = ls())

suppressPackageStartupMessages({
  library(readr)
  library(dplyr)
})

res_dir <- "results_eggcounts_mean100"

files <- list.files(
  res_dir,
  pattern = "^eggcounts_mean100_cell_\\d+\\.csv$",
  full.names = TRUE
)

if (!length(files)) {
  stop("No per-cell result files found in ", res_dir)
}

cat("Merging", length(files), "files...\n")

egg <- files %>%
  lapply(read_csv, show_col_types = FALSE) %>%
  bind_rows() %>%
  mutate(
    scenario    = factor(scenario, levels = c("resistance", "susceptibility")),
    indEfficacy = as.logical(indEfficacy),
    N           = as.integer(N),
    k           = as.numeric(k),
    true_eff    = as.numeric(true_eff),
    mean_raw    = as.numeric(mean_raw)
  ) %>%
  arrange(scenario, indEfficacy, N, k, true_eff)

# Quick sanity
egg %>%
  group_by(scenario, indEfficacy) %>%
  summarise(
    cells       = n(),
    min_res     = min(power_res, na.rm = TRUE),
    max_res     = max(power_res, na.rm = TRUE),
    min_sus     = min(power_sus, na.rm = TRUE),
    max_sus     = max(power_sus, na.rm = TRUE),
    min_inc     = min(freq_inconcl, na.rm = TRUE),
    max_inc     = max(freq_inconcl, na.rm = TRUE),
    .groups = "drop"
  ) %>%
  print()

out_csv <- "eggcounts_mean100_power_merged.csv"
write_csv(egg, out_csv)

cat("\nMerged results written to:\n  ", out_csv, "\n")
