# Supplementary material for: Variability in the anthelmintic efficacy of levamisole against gastrointestinal nematodes of cattle, sheep and goats in South Darfur, Sudan
Source: BMC Vet Res. 2026 Feb 11;22:128. doi: 10.1186/s12917-026-05320-2 (PMC12930928; doi:10.1186/s12917-026-05320-2)
Supplement: Supplementary file 1 — Supplementary Material 1. R code and Slurm scripts used for running power analyses on a high-performance computer (HPC) for sensitivity and resistance tests across three statistical methods: the parametric model with individual efficacy for each animal (eggCounts), the parametric model with common efficacy for all animals (eggCounts) and the non-parametric model with common efficacy for all animals (default in bayescount). [file 12917_2026_5320_MOESM1_ESM.zip › Plot power, failure, inconclusives.R]

## =========================================================
##  SETUP
## =========================================================
Sys.setenv(LANG = "en")
setwd("~/Juergen/eggCounts bayescount comparison/Simulation of egg count data/bayescount and comparison plots")

library(readr)
library(dplyr)
library(ggplot2)
library(viridis)

## ---- locate & read input files ----
bayes_file <- list.files(pattern = "^bayescount_power_mean100_20251123_122655.csv$", full.names = TRUE)[1]
egg_file   <- list.files(pattern = "^eggcounts_mean100_power_merged.csv$", full.names = TRUE)[1]

cat("Using bayescount file:", bayes_file, "\n")
cat("Using eggCounts file:", egg_file, "\n")

bc_raw  <- read_csv(bayes_file, show_col_types = FALSE)
egg_raw <- read_csv(egg_file,   show_col_types = FALSE)

## basic types
bc_raw <- bc_raw %>%
  mutate(
    scenario = factor(scenario, levels = c("resistance","susceptibility")),
    N        = as.numeric(N),
    k        = as.numeric(k),
    true_eff = as.numeric(true_eff)
  )

egg_raw <- egg_raw %>%
  mutate(
    scenario    = factor(scenario, levels = c("resistance","susceptibility")),
    N           = as.numeric(N),
    k           = as.numeric(k),
    true_eff    = as.numeric(true_eff),
    indEfficacy = as.logical(indEfficacy)
  )

## ---------------------------------------------------------
##  DERIVED METRICS
## ---------------------------------------------------------
## Bayescount: power_res / power_sus are proportions (0–1)
##             fails = number of reps where method failed
##             freq_inconcl = proportion of inconclusive results

bc_proc <- bc_raw %>%
  mutate(
    power_res_pct = 100 * power_res,            # may be NA
    power_sus_pct = 100 * power_sus,            # may be NA
    fail_pct      = if_else(nrep > 0, 100 * fails / nrep, NA_real_),
    inconcl_pct   = 100 * freq_inconcl
  )

## eggCounts: separate IE = FALSE / TRUE, power_res / power_sus as 0–1
egg_res_IE0 <- egg_raw %>%
  filter(scenario == "resistance", indEfficacy == FALSE) %>%
  mutate(
    method        = "EC com. eff.",
    power_res_pct = 100 * power_res,
    inconcl_pct   = 100 * freq_inconcl
  )

egg_res_IE1 <- egg_raw %>%
  filter(scenario == "resistance", indEfficacy == TRUE) %>%
  mutate(
    method        = "EC ind. eff.",
    power_res_pct = 100 * power_res,
    inconcl_pct   = 100 * freq_inconcl
  )

egg_sus_IE0 <- egg_raw %>%
  filter(scenario == "susceptibility", indEfficacy == FALSE) %>%
  mutate(
    method        = "EC com. eff.",
    power_sus_pct = 100 * power_sus,
    inconcl_pct   = 100 * freq_inconcl
  )

egg_sus_IE1 <- egg_raw %>%
  filter(scenario == "susceptibility", indEfficacy == TRUE) %>%
  mutate(
    method        = "EC ind. eff.",
    power_sus_pct = 100 * power_sus,
    inconcl_pct   = 100 * freq_inconcl
  )

## ---------------------------------------------------------
##  HELPERS
## ---------------------------------------------------------
theme_set(theme_bw(base_size = 12))
theme_update(panel.grid = element_blank())

lab_k <- function(x) paste0("k = ", x)

base_x_scale <- scale_x_continuous(
  limits = c(0, 52),
  breaks = seq(0, 50, by = 10),
  expand = c(0, 0)
)

base_y_scale <- scale_y_continuous(
  limits = c(-2, 102),
  breaks = seq(0, 100, by = 20),
  expand = c(0, 0)
)

plot_line <- function(df, value_col, title, subtitle, ylab) {
  ggplot(df,
         aes(x = N, y = .data[[value_col]],
             color = factor(true_eff))) +
    geom_line(linewidth = 1) +
    geom_point(size = 2) +
    facet_grid(method ~ k, labeller = labeller(k = lab_k)) +
    scale_color_viridis_d(name = "True efficacy") +
    base_x_scale +
    base_y_scale +
    labs(
      title    = title,
      subtitle = subtitle,
      x        = "Number of animals (N)",
      y        = ylab
    ) +
    theme(
      legend.position = "bottom",
      axis.text.x     = element_text(size = 10)
    )
}

## =========================================================
##  RESISTANCE SCENARIO
## =========================================================

## ---- Power: BC delta vs EC common vs EC individual ----
bc_res_power <- bc_proc %>%
  filter(scenario == "resistance") %>%
  filter(!is.na(power_res_pct)) %>%      # OPTION B: drop NA cells
  transmute(
    scenario,
    N, k, true_eff,
    method        = "BC delta",
    power_res_pct = power_res_pct
  )

all_res_power <- bind_rows(
  bc_res_power,
  egg_res_IE0 %>% select(scenario, N, k, true_eff, method, power_res_pct),
  egg_res_IE1 %>% select(scenario, N, k, true_eff, method, power_res_pct)
)

p_res_power <- plot_line(
  all_res_power,
  value_col = "power_res_pct",
  title     = "Power to detect resistance – comparison of methods",
  subtitle  = "Decision rule: U90% CI(FECR) < 0.99",
  ylab      = "Power (%)"
)

## ---- Frequency method failed (Bayescount only) ----
bc_res_fail <- bc_proc %>%
  filter(scenario == "resistance") %>%
  transmute(
    scenario,
    N, k, true_eff,
    method    = "BC delta",
    fail_pct  = fail_pct
  )

p_res_fail <- plot_line(
  bc_res_fail,
  value_col = "fail_pct",
  title     = "Frequency Bayescount failed – RESISTANCE",
  subtitle  = "Fraction of simulated datasets where Δ-method CI could not be computed",
  ylab      = "Frequency method failed (%)"
)

## ---- Frequency inconclusive (all three methods) ----
bc_res_inconcl <- bc_proc %>%
  filter(scenario == "resistance") %>%
  filter(!is.na(power_res_pct)) %>%      # only where BC produced CIs
  transmute(
    scenario,
    N, k, true_eff,
    method       = "BC delta",
    inconcl_pct  = inconcl_pct
  )

all_res_inconcl <- bind_rows(
  bc_res_inconcl,
  egg_res_IE0 %>% select(scenario, N, k, true_eff, method, inconcl_pct),
  egg_res_IE1 %>% select(scenario, N, k, true_eff, method, inconcl_pct)
)

p_res_inconcl <- plot_line(
  all_res_inconcl,
  value_col = "inconcl_pct",
  title     = "Frequency inconclusive results – RESISTANCE",
  subtitle  = "LCI < 0.95 & UCI > 0.99",
  ylab      = "Frequency inconclusive (%)"
)

## =========================================================
##  SUSCEPTIBILITY SCENARIO
## =========================================================

## ---- Power: BC delta vs EC common vs EC individual ----
bc_sus_power <- bc_proc %>%
  filter(scenario == "susceptibility") %>%
  filter(!is.na(power_sus_pct)) %>%
  transmute(
    scenario,
    N, k, true_eff,
    method        = "BC delta",
    power_sus_pct = power_sus_pct
  )

all_sus_power <- bind_rows(
  bc_sus_power,
  egg_sus_IE0 %>% select(scenario, N, k, true_eff, method, power_sus_pct),
  egg_sus_IE1 %>% select(scenario, N, k, true_eff, method, power_sus_pct)
)

p_sus_power <- plot_line(
  all_sus_power,
  value_col = "power_sus_pct",
  title     = "Power to confirm susceptibility – comparison of methods",
  subtitle  = "Decision rule: L90% CI(FECR) > 0.95 & U90% CI(FECR) > 0.99",
  ylab      = "Power (%)"
)

## ---- Frequency method failed (Bayescount only) ----
bc_sus_fail <- bc_proc %>%
  filter(scenario == "susceptibility") %>%
  transmute(
    scenario,
    N, k, true_eff,
    method    = "BC delta",
    fail_pct  = fail_pct
  )

p_sus_fail <- plot_line(
  bc_sus_fail,
  value_col = "fail_pct",
  title     = "Frequency Bayescount failed – SUSCEPTIBILITY",
  subtitle  = "Fraction of simulated datasets where Δ-method CI could not be computed",
  ylab      = "Frequency method failed (%)"
)

## ---- Frequency inconclusive (all three methods) ----
bc_sus_inconcl <- bc_proc %>%
  filter(scenario == "susceptibility") %>%
  filter(!is.na(power_sus_pct)) %>%
  transmute(
    scenario,
    N, k, true_eff,
    method       = "BC delta",
    inconcl_pct  = inconcl_pct
  )

all_sus_inconcl <- bind_rows(
  bc_sus_inconcl,
  egg_sus_IE0 %>% select(scenario, N, k, true_eff, method, inconcl_pct),
  egg_sus_IE1 %>% select(scenario, N, k, true_eff, method, inconcl_pct)
)

p_sus_inconcl <- plot_line(
  all_sus_inconcl,
  value_col = "inconcl_pct",
  title     = "Frequency inconclusive results – SUSCEPTIBILITY",
  subtitle  = "LCI < 0.95 or UCI ≤ 0.99 (depending on rule)",
  ylab      = "Frequency inconclusive (%)"
)

## =========================================================
##  PRINT PLOTS
## =========================================================
print(p_res_power)
print(p_res_fail)
print(p_res_inconcl)

print(p_sus_power)
print(p_sus_fail)
print(p_sus_inconcl)
