# Supplementary material for: Variability in the anthelmintic efficacy of levamisole against gastrointestinal nematodes of cattle, sheep and goats in South Darfur, Sudan
Source: BMC Vet Res. 2026 Feb 11;22:128. doi: 10.1186/s12917-026-05320-2 (PMC12930928; doi:10.1186/s12917-026-05320-2)
Supplement: Supplementary file 1 — Supplementary Material 1. R code and Slurm scripts used for running power analyses on a high-performance computer (HPC) for sensitivity and resistance tests across three statistical methods: the parametric model with individual efficacy for each animal (eggCounts), the parametric model with common efficacy for all animals (eggCounts) and the non-parametric model with common efficacy for all animals (default in bayescount). [file 12917_2026_5320_MOESM1_ESM.zip › ReadMe power simulation study.txt]

For the complete analysis of simulated dtata, the following steps were performed:

1. Simulate the data using the freeze_epg_mean_100.R script (performed under Windows in RStudio)

2. Analyse data with bayescount delta method using the bayescount_power_asymptotic_mean100.R script (performed under Windows in RStudio)

3. Analyse the same dataset with eggCounts. Copy the Run the epg_mean100_manifest.csv and epg_mean100_rds to a folder on a high performance computer. 
	There analyse the data using the fecr_egg_worker_mean100.R script. To run this, first run launch_fecr_egg_chunks.sh and then fecr_egg_array.slurm. 
	This splits the analysis in 4 chunks that run in parallel.

4. Download the results_eggcounts_mean100 folder and continue in RStudio in Windows.

5. Merge eggCounts results from the different chunks using the merge_eggCounts_results.R script.

6. Plot results using the plot_compare_resistance_methods.R script.
