# Supplementary material for: Variability in the anthelmintic efficacy of levamisole against gastrointestinal nematodes of cattle, sheep and goats in South Darfur, Sudan
Source: BMC Vet Res. 2026 Feb 11;22:128. doi: 10.1186/s12917-026-05320-2 (PMC12930928; doi:10.1186/s12917-026-05320-2)
Supplement: Supplementary file 2 — Supplementary Material 2. R code used for the calculation of the fit of the models with common and individual efficacy calculated with eggCounts. [file 12917_2026_5320_MOESM2_ESM.zip]

Archive with 12 entries (12 files):
- Cattle data natural infection from Bulbul.R
- Goat data experimental infection day 0 vs day 10.R
- Goat data experimental infection day 0 vs day 12.R
- Goat data experimental infection day 0 vs day 14.R
- Goat data experimental infection day 0 vs day 5.R
- Goat data experimental infection day 0 vs day 8.R
- Goat data natural infection from Domaia1.R
- Goat data natural infection from Domaia2.R
- Goat data natural infection from Kass.R
- Goat data natural infection from Tulus.R
- README for eggCounts model comparisons.txt
- Sheep data natural infection from Domaia.R
