# Supplementary material for: Variability in the anthelmintic efficacy of levamisole against gastrointestinal nematodes of cattle, sheep and goats in South Darfur, Sudan
Source: BMC Vet Res. 2026 Feb 11;22:128. doi: 10.1186/s12917-026-05320-2 (PMC12930928; doi:10.1186/s12917-026-05320-2)
Supplement: Supplementary file 2 — Supplementary Material 2. R code used for the calculation of the fit of the models with common and individual efficacy calculated with eggCounts. [file 12917_2026_5320_MOESM2_ESM.zip › Goat data natural infection from Domaia1.R]

## =========================================================
## FECRT model comparison with eggCounts pipeline
## - adaptDelta = 0.95 and 0.99
## - Group vs Individual efficacy
## - FECR (eggCounts definition), LOO, WAIC, K-fold (+ bootstrap CIs)
## - Clean summary tables + ggplot visualizations
## =========================================================

analysis_name <- "Goat data natural infection from Domaia1"  # name of analysis
dataset_description <- "Strogyles, goats, natural infection (Domaia1)"  # free-text description

Sys.setenv(LANG = "en")
#setwd(Here add path to folder containing Table S2 and than remode the # at the bginning of the line)

library(readxl)
Table_S2_goats <- read_excel("Table_S2.xlsx", sheet = "Strogyles, Goats")
# View(Table_S2_goats)  # optional

## ---- Data (EPG) --------------------------------------------

before <- na.omit(Table_S2_goats$Before_E)  # pre-treatment EPG
after  <- na.omit(Table_S2_goats$After_E)   # post-treatment EPG

mf <- 10  # multiplication factor
stopifnot(all(before %% mf == 0),
          all(after  %% mf == 0))

ystarbraw <- as.integer(before / mf)
ystararaw <- as.integer(after  / mf)
J <- length(ystarbraw)

## ---- User controls -----------------------------------------

CHAINS       <- 2
ITER         <- 2000
WARMUP       <- 1000
SEED         <- 1234
ADAPT_VALUES <- c(0.95, 0.99)   # two adaptDelta values
K_FOLDS      <- 5
R_PER_DRAW   <- 30              # Monte Carlo draws in K-fold predictive densities

## ---- Packages ----------------------------------------------

suppressPackageStartupMessages({
  library(rstan)
  library(loo)
  library(eggCounts)
  library(coda)
  library(ggplot2)
})

## ---- File naming from analysis_name ------------------------

## Create a safe slug for filenames from analysis_name
file_slug <- gsub("[^A-Za-z0-9]+", "_", analysis_name)  # replace non-alnum with "_"
file_slug <- gsub("^_+|_+$", "", file_slug)             # trim leading/trailing "_"

## ---- Optional: capture console log to file -----------------

log_file <- paste0(file_slug, "_fecrt_model_comparison_log.txt")
sink(log_file, split = TRUE)

## ---- Analysis header (auto-generated) ----------------------

cat("=============================================================\n")
cat("              FECRT MODEL COMPARISON REPORT\n")
cat("=============================================================\n")
cat(" Analysis name: ", analysis_name, "\n", sep = "")
cat(" Dataset:       ", dataset_description, "\n", sep = "")
cat(" Date/Time:     ", format(Sys.time()), "\n", sep = "")
cat(" Working dir:   ", getwd(), "\n", sep = "")
cat("\n-- R / Package versions --\n")
cat(" R version:     ", R.version.string, "\n", sep = "")
cat(" eggCounts:     ", as.character(packageVersion("eggCounts")), "\n", sep = "")
cat(" rstan:         ", as.character(packageVersion("rstan")), "\n", sep = "")
cat(" loo:           ", as.character(packageVersion("loo")), "\n", sep = "")
cat(" ggplot2:       ", as.character(packageVersion("ggplot2")), "\n", sep = "")
cat("\n-- Data summary --\n")
cat(" N animals (J): ", J, "\n", sep = "")
cat(" Multiplication factor (mf): ", mf, "\n", sep = "")
cat(" Mean pre-FEC:  ", mean(before, na.rm = TRUE), "\n", sep = "")
cat(" Mean post-FEC: ", mean(after, na.rm = TRUE), "\n", sep = "")
cat("\n-- Model settings --\n")
cat(" adaptDelta values tested: ", paste(ADAPT_VALUES, collapse = ", "), "\n", sep = "")
cat(" K-fold CV folds:          ", K_FOLDS, "\n", sep = "")
cat(" R_per_draw (K-fold MC):   ", R_PER_DRAW, "\n", sep = "")
cat(" Stan sampling: ITER=", ITER,
    ", WARMUP=", WARMUP,
    ", CHAINS=", CHAINS, "\n", sep = "")
cat("=============================================================\n\n")

## ---- Stan options ------------------------------------------

rstan_options(auto_write = TRUE)
options(mc.cores = parallel::detectCores())

## ---- Helper functions --------------------------------------

mode_kde <- function(x){
  d <- density(x, adjust = 1)
  d$x[which.max(d$y)]
}

hpd_shortest <- function(x, prob = 0.9){
  x <- sort(x)
  n <- length(x)
  m <- max(1, ceiling(prob * n))
  widths <- x[m:n] - x[1:(n - m + 1)]
  i <- which.min(widths)
  c(lower = x[i], upper = x[i + m - 1])
}

log_mean_exp <- function(lx){
  m <- max(lx)
  m + log(mean(exp(lx - m)))
}

## Build log-likelihood matrix from lambdaa/lambdab
build_loglik <- function(lambdaa, lambdab, ystarbraw, ystararaw){
  # lambdaa, lambdab are S x J matrices
  S <- dim(lambdaa)[1]
  J <- dim(lambdaa)[2]
  ll <- matrix(NA_real_, nrow = S, ncol = 2 * J)
  for (s in 1:S) {
    ll[s, 1:J]         <- dpois(ystarbraw, lambda = lambdab[s, ], log = TRUE)
    ll[s, (J+1):(2*J)] <- dpois(ystararaw, lambda = lambdaa[s, ], log = TRUE)
  }
  ll
}

## K-fold CV function (animal-level) --------------------------

kfold_fecrt <- function(before, after, mf, fold_id,
                        indEfficacy = FALSE,
                        CHAINS = 2, ITER = 2000, WARMUP = 1000,
                        ADAPT = 0.99, SEED = 1234, R_per_draw = 30) {
  J <- length(before)
  stopifnot(length(after) == J)
  K <- length(unique(fold_id))
  
  yb <- as.integer(before / mf)
  ya <- as.integer(after  / mf)
  fpre  <- rep(mf, J)
  fpost <- rep(mf, J)
  
  lpd_j      <- numeric(J)
  elpd_fold  <- numeric(K)
  
  for (k in 1:K) {
    cat(sprintf("\n[K-fold] Fitting fold %d / %d (%s efficacy, adaptDelta = %.2f)\n",
                k, K, if (indEfficacy) "individual" else "group", ADAPT))
    
    train_idx <- which(fold_id != k)
    test_idx  <- which(fold_id == k)
    
    # Fit model on training animals only
    set.seed(SEED + 1000 * k + if (indEfficacy) 1 else 0)
    fit_k <- fecr_stan(
      preFEC        = before[train_idx],
      postFEC       = after[train_idx],
      rawCounts     = FALSE,
      preCF         = mf,
      postCF        = mf,
      paired        = TRUE,
      indEfficacy   = indEfficacy,
      zeroInflation = FALSE,
      nsamples      = ITER,
      nburnin       = WARMUP,
      thinning      = 1,
      nchain        = CHAINS,
      ncore         = 1,
      adaptDelta    = ADAPT,
      saveAll       = FALSE,   # only need hyperparameters
      verbose       = FALSE
    )
    
    post_k <- rstan::extract(fit_k$stan.samples)
    kappa_draws <- as.vector(post_k$kappa)
    mu_draws    <- as.vector(post_k$mu)
    
    if (!indEfficacy) {
      delta_draws <- as.vector(post_k$delta)
    } else {
      delta_shape_draws <- as.vector(post_k$delta_shape)
      delta_mu_draws    <- as.vector(post_k$delta_mu)
    }
    
    S <- length(kappa_draws)
    
    # Predictive log density for each test animal j
    for (j in test_idx) {
      log_p_s <- numeric(S)
      yb_j <- yb[j]
      ya_j <- ya[j]
      
      for (s in 1:S) {
        # Draw latent mub (and delta) for this animal under posterior draw s
        mub_sr <- rgamma(R_per_draw,
                         shape = kappa_draws[s],
                         rate  = kappa_draws[s] / mu_draws[s])
        
        if (!indEfficacy) {
          # Group efficacy: lambdaa = delta_s * mub / fpost
          lambda_b <- mub_sr / fpre[j]
          lambda_a <- delta_draws[s] * mub_sr / fpost[j]
        } else {
          # Individual efficacy: delta_j ~ Gamma(delta_shape, delta_shape / delta_mu)
          delta_sr <- rgamma(R_per_draw,
                             shape = delta_shape_draws[s],
                             rate  = delta_shape_draws[s] / delta_mu_draws[s])
          lambda_b <- mub_sr / fpre[j]
          lambda_a <- delta_sr * mub_sr / fpost[j]
        }
        
        log_p_sr   <- dpois(yb_j, lambda_b, log = TRUE) +
          dpois(ya_j, lambda_a, log = TRUE)
        log_p_s[s] <- log_mean_exp(log_p_sr)
      }
      
      lpd_j[j] <- log_mean_exp(log_p_s)
    }
    
    elpd_fold[k] <- sum(lpd_j[test_idx])
  }
  
  elpd_total <- sum(lpd_j)
  se_elpd    <- sqrt(length(lpd_j) * var(lpd_j))
  
  list(
    elpd_kfold       = elpd_total,
    se_elpd_kfold    = se_elpd,
    elpd_per_animal  = lpd_j,
    elpd_per_fold    = elpd_fold,
    fold_id          = fold_id
  )
}

## ---- Define folds (same across adaptDelta and models) ------

set.seed(SEED + 100)
fold_id <- sample(rep(1:K_FOLDS, length.out = J))

## ============================================================
## Main loop over adaptDelta values
## ============================================================

all_results <- list()

for (ADAPT in ADAPT_VALUES) {
  
  cat("\n====================================================\n")
  cat(sprintf("Running models with adaptDelta = %.2f\n", ADAPT))
  cat("====================================================\n")
  
  ## --- 1) EggCounts models with saveAll = TRUE ----------
  set.seed(SEED)
  
  # Group efficacy model
  model_com_eff <- fecr_stan(
    preFEC        = before,
    postFEC       = after,
    rawCounts     = FALSE,
    preCF         = mf,
    postCF        = mf,
    paired        = TRUE,
    indEfficacy   = FALSE,
    zeroInflation = FALSE,
    nsamples      = ITER,
    nburnin       = WARMUP,
    thinning      = 1,
    nchain        = CHAINS,
    ncore         = 1,
    adaptDelta    = ADAPT,
    saveAll       = TRUE,
    verbose       = FALSE
  )
  
  # Individual efficacy model
  model_ind_eff <- fecr_stan(
    preFEC        = before,
    postFEC       = after,
    rawCounts     = FALSE,
    preCF         = mf,
    postCF        = mf,
    paired        = TRUE,
    indEfficacy   = TRUE,
    zeroInflation = FALSE,
    nsamples      = ITER,
    nburnin       = WARMUP,
    thinning      = 1,
    nchain        = CHAINS,
    ncore         = 1,
    adaptDelta    = ADAPT,
    saveAll       = TRUE,
    verbose       = FALSE
  )
  
  ## --- 2) FECR (eggCounts definition) ------------------
  post_group <- rstan::extract(model_com_eff$stan.samples)
  delta_group      <- as.vector(post_group$delta)
  fecr_group_draws <- 1 - delta_group
  
  FECR_group_mode   <- mode_kde(fecr_group_draws)
  FECR_group_HPD90  <- hpd_shortest(fecr_group_draws, prob = 0.90)
  
  post_indiv   <- rstan::extract(model_ind_eff$stan.samples)
  delta_shape  <- as.vector(post_indiv$delta_shape)
  delta_mu     <- as.vector(post_indiv$delta_mu)
  
  # median_delta(draw) for Gamma(shape = delta_shape, rate = delta_shape / delta_mu)
  median_delta      <- qgamma(0.5, shape = delta_shape, rate = delta_shape / delta_mu)
  fecr_indiv_draws  <- 1 - median_delta
  
  FECR_indiv_mode  <- mode_kde(fecr_indiv_draws)
  FECR_indiv_HPD90 <- hpd_shortest(fecr_indiv_draws, prob = 0.90)
  
  ## --- 3) LOO / WAIC from original draws ---------------
  # Extract lambdaa / lambdab for group model
  lambdaa_g <- post_group$lambdaa
  lambdab_g <- post_group$lambdab
  
  if (length(dim(lambdaa_g)) == 3) {
    S_g <- dim(lambdaa_g)[1] * dim(lambdaa_g)[3]
    lambdaa_g <- apply(lambdaa_g, c(1, 2), c)
    lambdaa_g <- matrix(lambdaa_g, nrow = S_g, ncol = J, byrow = TRUE)
    lambdab_g <- apply(lambdab_g, c(1, 2), c)
    lambdab_g <- matrix(lambdab_g, nrow = S_g, ncol = J, byrow = TRUE)
  } else if (is.null(dim(lambdaa_g))) {
    S_g <- length(lambdaa_g) / J
    lambdaa_g <- matrix(lambdaa_g, nrow = S_g, ncol = J, byrow = TRUE)
    lambdab_g <- matrix(lambdab_g, nrow = S_g, ncol = J, byrow = TRUE)
  } else {
    S_g <- dim(lambdaa_g)[1]
  }
  
  # Extract lambdaa / lambdab for individual model
  lambdaa_i <- post_indiv$lambdaa
  lambdab_i <- post_indiv$lambdab
  
  if (length(dim(lambdaa_i)) == 3) {
    S_i <- dim(lambdaa_i)[1] * dim(lambdaa_i)[3]
    lambdaa_i <- apply(lambdaa_i, c(1, 2), c)
    lambdaa_i <- matrix(lambdaa_i, nrow = S_i, ncol = J, byrow = TRUE)
    lambdab_i <- apply(lambdab_i, c(1, 2), c)
    lambdab_i <- matrix(lambdab_i, nrow = S_i, ncol = J, byrow = TRUE)
  } else if (is.null(dim(lambdaa_i))) {
    S_i <- length(lambdaa_i) / J
    lambdaa_i <- matrix(lambdaa_i, nrow = S_i, ncol = J, byrow = TRUE)
    lambdab_i <- matrix(lambdab_i, nrow = S_i, ncol = J, byrow = TRUE)
  } else {
    S_i <- dim(lambdaa_i)[1]
  }
  
  ll_group <- build_loglik(lambdaa_g, lambdab_g, ystarbraw, ystararaw)
  ll_indiv <- build_loglik(lambdaa_i, lambdab_i, ystarbraw, ystararaw)
  
  loo_group  <- loo::loo(ll_group)
  loo_indiv  <- loo::loo(ll_indiv)
  waic_group <- loo::waic(ll_group)
  waic_indiv <- loo::waic(ll_indiv)
  
  ## --- 4) K-fold CV -----------------------------------
  kfold_group <- kfold_fecrt(
    before       = before,
    after        = after,
    mf           = mf,
    fold_id      = fold_id,
    indEfficacy  = FALSE,
    CHAINS       = CHAINS,
    ITER         = ITER,
    WARMUP       = WARMUP,
    ADAPT        = ADAPT,
    SEED         = SEED,
    R_per_draw   = R_PER_DRAW
  )
  
  kfold_indiv <- kfold_fecrt(
    before       = before,
    after        = after,
    mf           = mf,
    fold_id      = fold_id,
    indEfficacy  = TRUE,
    CHAINS       = CHAINS,
    ITER         = ITER,
    WARMUP       = WARMUP,
    ADAPT        = ADAPT,
    SEED         = SEED,
    R_per_draw   = R_PER_DRAW
  )
  
  ## --- Store everything in all_results -----------------
  label <- as.character(ADAPT)
  all_results[[label]] <- list(
    adaptDelta        = ADAPT,
    model_com_eff     = model_com_eff,
    model_ind_eff     = model_ind_eff,
    fecr_group_draws  = fecr_group_draws,
    fecr_indiv_draws  = fecr_indiv_draws,
    FECR_group_mode   = FECR_group_mode,
    FECR_group_HPD90  = FECR_group_HPD90,
    FECR_indiv_mode   = FECR_indiv_mode,
    FECR_indiv_HPD90  = FECR_indiv_HPD90,
    loo_group         = loo_group,
    loo_indiv         = loo_indiv,
    waic_group        = waic_group,
    waic_indiv        = waic_indiv,
    kfold_group       = kfold_group,
    kfold_indiv       = kfold_indiv
  )
}

## ============================================================
## Build clean summary tables
## ============================================================

fecr_rows <- list()
cv_rows   <- list()

for (name in names(all_results)) {
  res   <- all_results[[name]]
  ADAPT <- res$adaptDelta
  
  ## --- FECR row ---------------------------------------
  fecr_rows[[length(fecr_rows) + 1]] <- data.frame(
    adaptDelta        = ADAPT,
    FECR_group_mode   = res$FECR_group_mode,
    FECR_group_low90  = res$FECR_group_HPD90[1],
    FECR_group_high90 = res$FECR_group_HPD90[2],
    FECR_indiv_mode   = res$FECR_indiv_mode,
    FECR_indiv_low90  = res$FECR_indiv_HPD90[1],
    FECR_indiv_high90 = res$FECR_indiv_HPD90[2]
  )
  
  ## --- LOO row ----------------------------------------
  elpd_g_loo   <- res$loo_group$estimates["elpd_loo","Estimate"]
  se_g_loo     <- res$loo_group$estimates["elpd_loo","SE"]
  elpd_i_loo   <- res$loo_indiv$estimates["elpd_loo","Estimate"]
  se_i_loo     <- res$loo_indiv$estimates["elpd_loo","SE"]
  d_loo        <- elpd_i_loo - elpd_g_loo
  se_d_loo     <- sqrt(se_g_loo^2 + se_i_loo^2)
  
  cv_rows[[length(cv_rows) + 1]] <- data.frame(
    adaptDelta      = ADAPT,
    method          = "LOO",
    elpd_group      = elpd_g_loo,
    se_elpd_group   = se_g_loo,
    elpd_indiv      = elpd_i_loo,
    se_elpd_indiv   = se_i_loo,
    d_elpd          = d_loo,
    se_d_elpd       = se_d_loo,
    CI_low_95       = NA_real_,
    CI_high_95      = NA_real_
  )
  
  ## --- WAIC row ---------------------------------------
  elpd_g_waic <- res$waic_group$estimates["elpd_waic","Estimate"]
  se_g_waic   <- res$waic_group$estimates["elpd_waic","SE"]
  elpd_i_waic <- res$waic_indiv$estimates["elpd_waic","Estimate"]
  se_i_waic   <- res$waic_indiv$estimates["elpd_waic","SE"]
  d_waic      <- elpd_i_waic - elpd_g_waic
  se_d_waic   <- sqrt(se_g_waic^2 + se_i_waic^2)
  
  cv_rows[[length(cv_rows) + 1]] <- data.frame(
    adaptDelta      = ADAPT,
    method          = "WAIC",
    elpd_group      = elpd_g_waic,
    se_elpd_group   = se_g_waic,
    elpd_indiv      = elpd_i_waic,
    se_elpd_indiv   = se_i_waic,
    d_elpd          = d_waic,
    se_d_elpd       = se_d_waic,
    CI_low_95       = NA_real_,
    CI_high_95      = NA_real_
  )
  
  ## --- Kfold row + bootstrap over folds ----------------
  elpd_g_k   <- res$kfold_group$elpd_kfold
  se_g_k     <- res$kfold_group$se_elpd_kfold
  elpd_i_k   <- res$kfold_indiv$elpd_kfold
  se_i_k     <- res$kfold_indiv$se_elpd_kfold
  d_k        <- elpd_i_k - elpd_g_k
  se_d_k     <- sqrt(se_g_k^2 + se_i_k^2)
  
  # Bootstrap based on K fold-level differences
  g_folds <- res$kfold_group$elpd_per_fold
  i_folds <- res$kfold_indiv$elpd_per_fold
  d_fold  <- i_folds - g_folds
  K       <- length(d_fold)
  
  set.seed(2025)          # fixed for reproducibility
  B       <- 2000
  d_boot  <- numeric(B)
  for (b in 1:B) {
    idx <- sample(1:K, size = K, replace = TRUE)
    d_boot[b] <- sum(d_fold[idx])
  }
  CI_low  <- as.numeric(quantile(d_boot, 0.025))
  CI_high <- as.numeric(quantile(d_boot, 0.975))
  
  cv_rows[[length(cv_rows) + 1]] <- data.frame(
    adaptDelta      = ADAPT,
    method          = "Kfold",
    elpd_group      = elpd_g_k,
    se_elpd_group   = se_g_k,
    elpd_indiv      = elpd_i_k,
    se_elpd_indiv   = se_i_k,
    d_elpd          = d_k,
    se_d_elpd       = se_d_k,
    CI_low_95       = CI_low,
    CI_high_95      = CI_high
  )
}

fecr_summary <- do.call(rbind, fecr_rows)
cv_summary   <- do.call(rbind, cv_rows)

# Nice ordering
cv_summary$method       <- factor(cv_summary$method, levels = c("LOO", "WAIC", "Kfold"))
fecr_summary$adaptDelta <- factor(fecr_summary$adaptDelta, levels = sort(unique(fecr_summary$adaptDelta)))
cv_summary$adaptDelta   <- factor(cv_summary$adaptDelta, levels = sort(unique(cv_summary$adaptDelta)))

cat("\n=================================================\n")
cat("FECR SUMMARY (eggCounts definition; 90% HPD intervals)\n")
cat("=================================================\n")
print(fecr_summary)

cat("\n=================================================\n")
cat("MODEL COMPARISON SUMMARY (LOO / WAIC / Kfold)\n")
cat("Δ elpd = elpd_indiv - elpd_group\n")
cat("For Kfold, CI_low_95 / CI_high_95 are bootstrap CIs.\n")
cat("For LOO / WAIC, Normal approx: d ± 1.96 * se_d_elpd.\n")
cat("=================================================\n")
print(cv_summary)

## ---- Save summary tables to CSV (named by analysis) -------

fecr_csv_file <- paste0(file_slug, "_fecr_summary.csv")
cv_csv_file   <- paste0(file_slug, "_cv_summary.csv")
write.csv(fecr_summary, fecr_csv_file, row.names = FALSE)
write.csv(cv_summary,   cv_csv_file,   row.names = FALSE)

cat("\nSummary tables written to:\n")
cat("  ", fecr_csv_file, "\n")
cat("  ", cv_csv_file, "\n\n")

## ============================================================
## Visualization with ggplot2
## ============================================================

## ---- 1) FECR posterior densities ---------------------------

fecr_plot_df <- do.call(
  rbind,
  lapply(names(all_results), function(name) {
    res <- all_results[[name]]
    n   <- length(res$fecr_group_draws)
    data.frame(
      FECR       = c(res$fecr_group_draws, res$fecr_indiv_draws),
      model      = rep(c("Group", "Individual"), each = n),
      adaptDelta = factor(rep(res$adaptDelta, times = 2 * n))
    )
  })
)

fecr_plot_df$adaptDelta <- factor(
  fecr_plot_df$adaptDelta,
  levels = sort(unique(as.numeric(as.character(fecr_plot_df$adaptDelta))))
)

p_fecr <- ggplot(fecr_plot_df, aes(x = FECR, fill = model, color = model)) +
  geom_density(alpha = 0.25, linewidth = 0.7) +
  facet_wrap(~ adaptDelta, ncol = 1, scales = "free_y",
             labeller = label_bquote(adaptDelta == .(adaptDelta))) +
  labs(
    title = "FECR posterior distributions (eggCounts definition)",
    x = "FECR",
    y = "Density",
    fill = "Model",
    color = "Model"
  ) +
  theme_bw() +
  theme(
    strip.background = element_rect(fill = "grey95"),
    panel.grid.minor = element_blank()
  )

print(p_fecr)

## Save FECR plot
fecr_plot_file <- paste0(file_slug, "_fecr_posteriors.png")
ggsave(filename = fecr_plot_file, plot = p_fecr, width = 7, height = 5, dpi = 300)
cat("FECR posterior plot saved to: ", fecr_plot_file, "\n", sep = "")

## ---- 2) Δelpd plot (individual - group) --------------------

cv_summary$CI_low_plot  <- cv_summary$d_elpd - 1.96 * cv_summary$se_d_elpd
cv_summary$CI_high_plot <- cv_summary$d_elpd + 1.96 * cv_summary$se_d_elpd

is_kfold <- cv_summary$method == "Kfold" & !is.na(cv_summary$CI_low_95)
cv_summary$CI_low_plot[is_kfold]  <- cv_summary$CI_low_95[is_kfold]
cv_summary$CI_high_plot[is_kfold] <- cv_summary$CI_high_95[is_kfold]

## ============================================================
## Visualization with ggplot2
##   1) FECR posterior densities (group vs individual)
##   2) Δelpd (individual - group) with CIs
##   -> Saved as TIFF + Windows Metafile (WMF) using analysis_name
## ============================================================

## ---- 1) FECR posterior densities ---------------------------

fecr_plot_df <- do.call(
  rbind,
  lapply(names(all_results), function(name) {
    res <- all_results[[name]]
    n   <- length(res$fecr_group_draws)
    data.frame(
      FECR       = c(res$fecr_group_draws, res$fecr_indiv_draws),
      model      = rep(c("Group", "Individual"), each = n),
      adaptDelta = factor(rep(res$adaptDelta, times = 2 * n))
    )
  })
)

fecr_plot_df$adaptDelta <- factor(
  fecr_plot_df$adaptDelta,
  levels = sort(unique(as.numeric(as.character(fecr_plot_df$adaptDelta))))
)

p_fecr <- ggplot(fecr_plot_df, aes(x = FECR, fill = model, color = model)) +
  geom_density(alpha = 0.25, linewidth = 0.7) +
  facet_wrap(~ adaptDelta, ncol = 1, scales = "free_y",
             labeller = label_bquote(adaptDelta == .(adaptDelta))) +
  labs(
    title = "FECR posterior distributions (eggCounts definition)",
    x = "FECR",
    y = "Density",
    fill = "Model",
    color = "Model"
  ) +
  theme_bw() +
  theme(
    strip.background = element_rect(fill = "grey95"),
    panel.grid.minor = element_blank()
  )

print(p_fecr)

## Save FECR plot as TIFF + WMF
fecr_tiff_file <- paste0(file_slug, "_fecr_posteriors.tif")
fecr_wmf_file  <- paste0(file_slug, "_fecr_posteriors.wmf")

ggsave(
  filename = fecr_tiff_file,
  plot     = p_fecr,
  device   = "tiff",
  width    = 7,
  height   = 5,
  dpi      = 300,
  compression = "lzw"
)

ggsave(
  filename = fecr_wmf_file,
  plot     = p_fecr,
  device   = "wmf",
  width    = 7,
  height   = 5
)

cat("FECR posterior plots saved to:\n")
cat("  ", fecr_tiff_file, "\n")
cat("  ", fecr_wmf_file,  "\n\n")

## ---- 2) Δelpd plot (individual - group) --------------------

## For plotting, create CIs for LOO/WAIC via Normal approximation
cv_summary$CI_low_plot  <- cv_summary$d_elpd - 1.96 * cv_summary$se_d_elpd
cv_summary$CI_high_plot <- cv_summary$d_elpd + 1.96 * cv_summary$se_d_elpd

## For Kfold, override with bootstrap CIs (already in CI_low_95 / high_95)
is_kfold <- cv_summary$method == "Kfold" & !is.na(cv_summary$CI_low_95)
cv_summary$CI_low_plot[is_kfold]  <- cv_summary$CI_low_95[is_kfold]
cv_summary$CI_high_plot[is_kfold] <- cv_summary$CI_high_95[is_kfold]

p_elpd <- ggplot(cv_summary,
                 aes(x = method, y = d_elpd,
                     ymin = CI_low_plot, ymax = CI_high_plot,
                     color = method)) +
  geom_hline(yintercept = 0, linetype = "dashed") +
  geom_pointrange(position = position_dodge(width = 0.4), linewidth = 0.6) +
  facet_wrap(~ adaptDelta, labeller = label_bquote(adaptDelta == .(adaptDelta))) +
  labs(
    title = expression(Delta * " elpd (individual - group) across CV methods"),
    x = "CV method",
    y = expression(Delta * " elpd (individual - group)")
  ) +
  theme_bw() +
  theme(
    panel.grid.minor = element_blank()
  )

print(p_elpd)

## Save Δelpd plot as TIFF + WMF
elpd_tiff_file <- paste0(file_slug, "_delta_elpd_cv_methods.tif")
elpd_wmf_file  <- paste0(file_slug, "_delta_elpd_cv_methods.wmf")

ggsave(
  filename = elpd_tiff_file,
  plot     = p_elpd,
  device   = "tiff",
  width    = 7,
  height   = 5,
  dpi      = 300,
  compression = "lzw"
)

ggsave(
  filename = elpd_wmf_file,
  plot     = p_elpd,
  device   = "wmf",
  width    = 7,
  height   = 5
)

cat("Δelpd CV comparison plots saved to:\n")
cat("  ", elpd_tiff_file, "\n")
cat("  ", elpd_wmf_file,  "\n\n")

## ---- Stop logging ------------------------------------------

sink()
