# Supplementary material for: Variability in the anthelmintic efficacy of levamisole against gastrointestinal nematodes of cattle, sheep and goats in South Darfur, Sudan
Source: BMC Vet Res. 2026 Feb 11;22:128. doi: 10.1186/s12917-026-05320-2 (PMC12930928; doi:10.1186/s12917-026-05320-2)
Supplement: Supplementary file 2 — Supplementary Material 2. R code used for the calculation of the fit of the models with common and individual efficacy calculated with eggCounts. [file 12917_2026_5320_MOESM2_ESM.zip › README for eggCounts model comparisons.txt]

These R scripts must be executed in a folder that also contains Table S2 from the manuscript.

Alternatively, modify the code in line 13 of all scripts to set the working directory to the path where Table S2 is stored.
