# Supplementary material for: Variability in the anthelmintic efficacy of levamisole against gastrointestinal nematodes of cattle, sheep and goats in South Darfur, Sudan
Source: BMC Vet Res. 2026 Feb 11;22:128. doi: 10.1186/s12917-026-05320-2 (PMC12930928; doi:10.1186/s12917-026-05320-2)
Supplement: Supplementary file 3 — Supplementary Material 3. R code used for the calculation of levamisole efficacy when evaluated separately for parasite communities across host species, regions and doses. [file 12917_2026_5320_MOESM3_ESM.zip › Additional File 3, for glmmTMB, glm & Cohen's k/R codes for glm.R]

library(modEvA)
library(performance)
#Model_3
Model_3 <- glm(as.numeric(FECR99) ~ relevel(as.factor(Study_region), ref ="Tulus"), family = binomial, data = LEV_FECRi_for_strongyles_31_10_2025)
summary(Model_3)
nobs(Model_3)
drop1(Model_3)
extractAIC(Model_3)
cbind(exp(coef(Model_3)), exp(confint(Model_3)))
RsqGLM(Model_3)
pseudoRsq(Model_3)
performance::r2(Model_3)

#Model_4
Model_4 <- glm(as.numeric(FECR99) ~ relevel(as.factor(species), ref ="cattle"), family = binomial, data = LEV_FECRi_for_strongyles_31_10_2025)
summary(Model_4)
nobs(Model_4)
drop1(Model_4)
extractAIC(Model_4)
cbind(exp(coef(Model_4)), exp(confint(Model_4)))
RsqGLM(Model_4)
pseudoRsq(Model_4)
performance::r2(Model_4)

#Model_5
Model_5 <- glm(as.numeric(FECR99) ~ relevel(as.factor(species), ref ="sheep"), family = binomial, data = LEV_FECRi_for_strongyles_31_10_2025)
summary(Model_5)
nobs(Model_5)
drop1(Model_5)
extractAIC(Model_5)
cbind(exp(coef(Model_5)), exp(confint(Model_5)))
RsqGLM(Model_5)
pseudoRsq(Model_5)
performance::r2(Model_5)

#Model_6
Model_6 <- glm(as.numeric(FECR99) ~ relevel(as.factor(dose), ref ="12"), family = binomial, data = LEV_FECRi_for_strongyles_31_10_2025)
summary(Model_6)
nobs(Model_6)
drop1(Model_6)
extractAIC(Model_6)
cbind(exp(coef(Model_6)), exp(confint(Model_6)))
RsqGLM(Model_6)
pseudoRsq(Model_6)
performance::r2(Model_6)
