# Supplementary material for: Variability in the anthelmintic efficacy of levamisole against gastrointestinal nematodes of cattle, sheep and goats in South Darfur, Sudan
Source: BMC Vet Res. 2026 Feb 11;22:128. doi: 10.1186/s12917-026-05320-2 (PMC12930928; doi:10.1186/s12917-026-05320-2)
Supplement: Supplementary file 3 — Supplementary Material 3. R code used for the calculation of levamisole efficacy when evaluated separately for parasite communities across host species, regions and doses. [file 12917_2026_5320_MOESM3_ESM.zip › Additional File 3, for glmmTMB, glm & Cohen's k/R codes for glmmTMB.R]

library(glmmTMB)
library(broom.mixed)
library(performance)
#Model_1
Model_1 <- glmmTMB(as.factor(FECR99) ~ relevel (as.factor(Species), ref = "cattle") + (1|Study_region), data = LEV_FECRi_for_strongyles_31_10_2025, family = binomial)
summary(Model_1)
nobs(Model_1)
drop1(Model_1)
tidy(Model_1, conf.int = TRUE, conf.method = "wald", exponentiate =TRUE)
View(tidy(Model_1, conf.int = TRUE, conf.method = "wald", exponentiate =TRUE))
performance::r2(Model_1, tolerance = 1e-10)

#Model_2
Model_2 <- glmmTMB(as.factor(FECR99) ~ relevel (as.factor(dose), ref = "12") + (1|Study_region), data = LEV_FECRi_for_strongyles_31_10_2025, family = binomial)
summary(Model_2)
nobs(Model_2)
drop1(Model_2)
tidy(Model_2, conf.int = TRUE, conf.method = "wald", exponentiate =TRUE)
View(tidy(Model_2, conf.int = TRUE, conf.method = "wald", exponentiate =TRUE))
performance::r2(Model_2, tolerance = 1e-10)
