# Supplementary material for: Variability in the anthelmintic efficacy of levamisole against gastrointestinal nematodes of cattle, sheep and goats in South Darfur, Sudan
Source: BMC Vet Res. 2026 Feb 11;22:128. doi: 10.1186/s12917-026-05320-2 (PMC12930928; doi:10.1186/s12917-026-05320-2)
Supplement: Supplementary file 3 — Supplementary Material 3. R code used for the calculation of levamisole efficacy when evaluated separately for parasite communities across host species, regions and doses. [file 12917_2026_5320_MOESM3_ESM.zip › Additional File 3, for glmmTMB, glm & Cohen's k/README for for glmmTMB, glm & Cohen's k.txt]

For more explanation and to understand the link between the R code used in this part of the study (the glmmTMB, glm and Cohen’s k) and the results obtained, please refer to the relevant tables in the manuscript (Tables 6, 7 and 9).

For Cohen’s k, the values used in the calculation were replaced according to those provided in Table 9.
