# Supplementary material for: Variability in the anthelmintic efficacy of levamisole against gastrointestinal nematodes of cattle, sheep and goats in South Darfur, Sudan
Source: BMC Vet Res. 2026 Feb 11;22:128. doi: 10.1186/s12917-026-05320-2 (PMC12930928; doi:10.1186/s12917-026-05320-2)
Supplement: Supplementary file 4 — Supplementary Material 4. R code used for the calculation of beta regression analysis concerning levamisole efficacy when evaluated separately for parasite communities across host species, regions and doses. [file 12917_2026_5320_MOESM4_ESM.zip]

Archive with 2 entries (2 files):
- beta regression on FECRi.R
- Strongyles_fraction_FECRi.xlsx
