# Supplementary material for: Variability in the anthelmintic efficacy of levamisole against gastrointestinal nematodes of cattle, sheep and goats in South Darfur, Sudan
Source: BMC Vet Res. 2026 Feb 11;22:128. doi: 10.1186/s12917-026-05320-2 (PMC12930928; doi:10.1186/s12917-026-05320-2)
Supplement: Supplementary file 4 — Supplementary Material 4. R code used for the calculation of beta regression analysis concerning levamisole efficacy when evaluated separately for parasite communities across host species, regions and doses. [file 12917_2026_5320_MOESM4_ESM.zip › beta regression on FECRi.R]

##############################
# 0) Libraries & setup
##############################
library(tidyverse)
library(broom.mixed)
library(glmmTMB)
library(ggeffects)
library(emmeans)
library(see)
library(DHARMa)
library(patchwork)
library(ggh4x)   # for facet labels below x-axis
library(forcats)
library(readxl)

Sys.setenv(LANG = "en")

#setwd("Set path to the directory on your computer where Strngyles_fraction_FECRi is saved") # alternative, run the script in this folder.

##############################
# 1) Read data & prepare
##############################
Strongyles_fraction_FECRi <- read_excel(
  "Strongyles_fraction_FECRi.xlsx",
  sheet = "All_Species_GLM"
)

# Factor variables
Strongyles_fraction_FECRi <- Strongyles_fraction_FECRi %>%
  mutate(
    Sex          = as.factor(Sex),
    Species      = as.factor(Species),
    Age          = as.factor(Age),
    Study_region = as.factor(Study_region)
  )

# Beta adjustment to avoid 0 and 1 exactly
n <- nrow(Strongyles_fraction_FECRi)
Strongyles_fraction_FECRi <- Strongyles_fraction_FECRi %>%
  mutate(
    FECR_fraction_adj = (FECR_fraction * (n - 1) + 0.5) / n
  )

##############################
# 2) Fit beta regression with Age + Study_region
##############################
Model_beta1 <- glmmTMB(
  FECR_fraction_adj ~ Species + Sex + Age + (1 | Study_region),
  dispformula = ~ Species + Sex + Age,
  family = beta_family(link = "logit"),
  data = Strongyles_fraction_FECRi
)

summary(Model_beta1)
drop1(Model_beta1, test = "Chisq")

Model_beta2 <- glmmTMB(
  FECR_fraction_adj ~ Species + Sex + (1 | Study_region),
  dispformula = ~ Species + Sex + Age,
  family = beta_family(link = "logit"),
  data = Strongyles_fraction_FECRi
)

summary(Model_beta2)
drop1(Model_beta2, test = "Chisq")

drop1(Model_beta2, test = "Chisq")

Model_beta3 <- glmmTMB(
  FECR_fraction_adj ~ Species + Sex + (1 | Study_region),
  dispformula = ~ Species + Sex + Age,
  family = beta_family(link = "logit"),
  data = Strongyles_fraction_FECRi
)

summary(Model_beta3)
drop1(Model_beta3, test = "Chisq")

##############################
# 3) DHARMa residual diagnostics
##############################
sim_res <- simulateResiduals(fittedModel = Model_beta3, n = 1000)

plot(sim_res)
testUniformity(sim_res)
testDispersion(sim_res)
testOutliers(sim_res)

# Residual plots vs fitted, by Species & Sex
residuals_vec <- residuals(sim_res)
fitted_vec    <- fitted(Model_beta3, type = "response")

residuals_df <- data.frame(
  residuals = residuals_vec,
  fitted    = fitted_vec,
  Species   = Strongyles_fraction_FECRi$Species,
  Sex       = Strongyles_fraction_FECRi$Sex
)

ggplot(residuals_df, aes(x = fitted, y = residuals, color = Species, shape = Sex)) +
  geom_point(size = 2) +
  geom_hline(yintercept = 0, linetype = "dashed", color = "red") +
  theme_minimal() +
  labs(
    x = "Fitted FECRi",
    y = "DHARMa residuals",
    title = "Residuals vs Fitted by Species and Sex"
  )

ggplot(residuals_df, aes(x = Species, y = residuals, color = Sex)) +
  geom_jitter(width = 0.2, size = 2) +
  geom_hline(yintercept = 0, linetype = "dashed", color = "red") +
  theme_minimal() +
  labs(
    y = "DHARMa residuals",
    title = "Residuals by Species and Sex"
  )

##############################
# 4) EMMEANS: interaction + main effects (Species, Sex)
##############################
library(emmeans)
library(dplyr)

# Interaction: Species × Sex
emm_int <- emmeans(
  Model_beta3,
  ~ Species * Sex,
  type = "response"
)
emm_df <- as.data.frame(emm_int)

# Helper to normalize CI colnames
normalize_ci_names <- function(df) {
  if ("asymp.LCL" %in% names(df)) {
    df <- dplyr::rename(df, lower.CL = asymp.LCL, upper.CL = asymp.UCL)
  }
  df
}

emm_df <- normalize_ci_names(emm_df)

# Main effects (Species, Sex only)
emm_species <- emmeans(Model_beta3, ~ Species, type = "response") %>%
  as.data.frame() %>%
  normalize_ci_names()

emm_sex <- emmeans(Model_beta3, ~ Sex, type = "response") %>%
  as.data.frame() %>%
  normalize_ci_names()

##############################
# 5) Clean Sex labels & colours
##############################
fix_sex_labels <- function(df) {
  df %>%
    mutate(
      Sex = as.character(Sex),
      Sex = case_when(
        Sex %in% c("M", "m", "male", "Male") ~ "Male",
        Sex %in% c("F", "f", "female", "Female") ~ "Female",
        TRUE ~ Sex
      ),
      Sex = factor(Sex, levels = c("Female", "Male"))
    )
}

emm_sex <- fix_sex_labels(emm_sex)
emm_df  <- fix_sex_labels(emm_df)
Strongyles_fraction_FECRi <- fix_sex_labels(Strongyles_fraction_FECRi)

# Colour palette
sex_cols <- c("Female" = "#F8766D", "Male" = "#00BFC4")

##############################
# 6) Main effects plot: Species & Sex (facet)
##############################
# Build combined df for main effects
emm_species_plot <- emm_species %>%
  mutate(
    Effect      = "Species",
    Level       = Species,
    ColourGroup = "Species"
  )

emm_sex_plot <- emm_sex %>%
  mutate(
    Effect      = "Sex",
    Level       = Sex,
    ColourGroup = as.character(Sex)  # Female/Male
  )

emm_main <- bind_rows(emm_species_plot, emm_sex_plot) %>%
  mutate(
    Effect      = factor(Effect, levels = c("Species", "Sex")),
    ColourGroup = factor(ColourGroup, levels = c("Species", "Female", "Male"))
  )

colours_main <- c(
  "Species" = "black",
  "Female"  = "#F8766D",
  "Male"    = "#00BFC4"
)

theme_pub <- theme_minimal() +
  theme(
    panel.grid       = element_blank(),
    axis.line        = element_line(color = "black"),
    axis.ticks       = element_line(color = "black"),
    axis.title       = element_text(size = 14),
    axis.text        = element_text(size = 12),
    strip.text       = element_text(size = 16, face = "bold"),
    strip.background = element_blank()
  )

p_main <- ggplot(emm_main, aes(x = Level, y = response, color = ColourGroup)) +
  geom_errorbar(aes(ymin = lower.CL, ymax = upper.CL),
                width = 0.15, size = 0.8) +
  geom_point(size = 3) +
  scale_color_manual(values = colours_main, guide = "none") +
  scale_y_continuous(
    limits = c(0.84, 1.01),
    breaks = seq(0.85, 1.00, by = 0.05),
    expand = c(0, 0)
  ) +
  ggh4x::facet_wrap2(~Effect, scales = "free_x", nrow = 1,
                     strip.position = "bottom") +
  labs(x = NULL, y = "FECRi") +
  theme_pub

p_main

##############################
# 7) Combinations plot: Species × Sex
##############################
p_comb <- ggplot(emm_df, aes(x = Species, y = response, color = Sex)) +
  geom_point(position = position_dodge(width = 0.5), size = 3) +
  geom_errorbar(
    aes(ymin = lower.CL, ymax = upper.CL),
    width = 0.2,
    position = position_dodge(width = 0.5)
  ) +
  scale_color_manual(values = sex_cols, name = "Sex") +
  scale_y_continuous(
    limits = c(0.84, 1.01),
    breaks = seq(0.85, 1.00, by = 0.05),
    expand = c(0, 0)
  ) +
  theme_minimal() +
  theme(
    panel.grid      = element_blank(),
    axis.line       = element_line(color = "black"),
    axis.ticks      = element_line(color = "black"),
    axis.title      = element_text(size = 14),
    axis.text       = element_text(size = 12),
    legend.position = "top"
  ) +
  labs(
    x = "Species",
    y = "FECRi",
    title = NULL
  )

p_comb

##############################
# 8) Combined figure: left = main effects, right = combinations
##############################
combined <- p_main + p_comb +
  plot_layout(widths = c(2, 1), guides = "collect")

combined

ggsave("FECRi_MainEffects_left__Combinations_right.png",
       combined, width = 12, height = 5, dpi = 300)

##############################
# 9) Export model parameters (back-transformed)
##############################
mod_sum <- summary(Model_beta3)

# Conditional coefficients
cond_effects <- as.data.frame(mod_sum$coefficients$cond)
cond_effects$term <- rownames(cond_effects)
colnames(cond_effects) <- c("estimate", "std.error", "z.value", "p.value", "term")
cond_effects$component <- "Conditional mean"

# Back-transform to FECRi scale
cond_effects <- cond_effects %>%
  mutate(
    estimate_bt = plogis(estimate),
    lower.CL    = plogis(estimate - 1.96 * std.error),
    upper.CL    = plogis(estimate + 1.96 * std.error)
  ) %>%
  select(component, term, estimate, lower.CL, upper.CL,
         std.error, z.value, p.value, estimate_bt)

# Dispersion coefficients (keep on log scale)
disp_effects <- as.data.frame(mod_sum$coefficients$disp)
disp_effects$term <- rownames(disp_effects)
colnames(disp_effects) <- c("estimate", "std.error", "z.value", "p.value", "term")
disp_effects$component <- "Dispersion"

disp_effects <- disp_effects %>%
  mutate(
    lower.CL    = estimate - 1.96 * std.error,
    upper.CL    = estimate + 1.96 * std.error,
    estimate_bt = NA_real_
  ) %>%
  select(component, term, estimate, lower.CL, upper.CL,
         std.error, z.value, p.value, estimate_bt)

model_params_full <- bind_rows(cond_effects, disp_effects)

write.csv2(model_params_full,
           "FECR_model_parameters_full_backtransformed.txt",
           row.names = FALSE)

##############################
# 10) Pairwise Species comparisons (Tukey)
##############################
emm_species_pairwise <- emmeans(Model_beta3, ~ Species)

pairwise_species <- contrast(emm_species_pairwise,
                             method = "pairwise", adjust = "tukey")

pairwise_species_resp <- summary(pairwise_species, type = "response")

pairwise_species_resp
write.csv2(pairwise_species_resp,
           "Species_pairwise_FECR.txt",
           row.names = FALSE)

#########################################################
# 11) Local predicted frequency (beta PDF) by Species × Sex
#########################################################
library(purrr)

# We still need Age in newdata because it's in the dispersion model,
# but we fix it to a reference level (not plotted or interpreted).
age_ref <- levels(Strongyles_fraction_FECRi$Age)[1]

comb_grid <- expand.grid(
  Species = levels(Strongyles_fraction_FECRi$Species),
  Sex     = levels(Strongyles_fraction_FECRi$Sex)
)

pred_grid <- comb_grid %>%
  mutate(
    Age          = age_ref,
    Study_region = NA   # ignored because re.form = NA
  )

pred_grid$mu <- predict(
  Model_beta3,
  newdata = pred_grid,
  type    = "response",
  component = "cond",
  re.form = NA
)

pred_grid$phi <- predict(
  Model_beta3,
  newdata = pred_grid,
  type    = "response",
  component = "disp",
  re.form = NA
)

get_beta_pdf <- function(mu, phi, species, sex,
                         x = seq(0.001, 0.999, length.out = 1000)) {
  mu  <- pmin(pmax(mu, 1e-6), 1 - 1e-6)
  phi <- pmax(phi, 1e-6)
  alpha <- mu * phi
  beta  <- (1 - mu) * phi

  tibble(
    x       = x,
    density = dbeta(x, shape1 = alpha, shape2 = beta),
    Species = species,
    Sex     = sex
  )
}

pred_pdf <- map_dfr(seq_len(nrow(pred_grid)), function(i) {
  get_beta_pdf(
    mu      = pred_grid$mu[i],
    phi     = pred_grid$phi[i],
    species = pred_grid$Species[i],
    sex     = pred_grid$Sex[i]
  )
})

p_pdf <- ggplot() +
  geom_histogram(
    data = Strongyles_fraction_FECRi,
    aes(x = FECR_fraction, y = after_stat(density), fill = Sex),
    bins = 30, alpha = 0.25, position = "identity"
  ) +
  geom_line(
    data = pred_pdf,
    aes(x = x, y = density, color = Sex),
    linewidth = 1
  ) +
  facet_wrap(~ Species, nrow = 1, scales = "fixed") +
  scale_x_continuous(limits = c(0, 1), name = "FECRi") +
  scale_y_continuous(name = "Local predicted frequency (beta PDF)") +
  scale_color_manual(values = sex_cols, name = "Sex") +
  scale_fill_manual(values = sex_cols, guide = "none") +
  theme_minimal() +
  theme(
    panel.grid       = element_blank(),
    axis.line        = element_line(color = "black"),
    axis.ticks       = element_line(color = "black"),
    axis.title       = element_text(size = 14),
    axis.text        = element_text(size = 12),
    strip.text       = element_text(size = 16, face = "bold"),
    legend.position  = "top"
  )

p_pdf

ggsave("FECRi_betaPDF_Species_by_Sex.png",
       p_pdf, width = 10, height = 4, dpi = 300)

#########################################################
# 12) Cumulative density of FECRi: observed vs predicted
#########################################################
# (A) By Species, colour = Sex (like the plot you liked)
#########################################################
comb_grid_cdf <- expand.grid(
  Species = levels(Strongyles_fraction_FECRi$Species),
  Sex     = levels(Strongyles_fraction_FECRi$Sex)
)

pred_grid_cdf <- comb_grid_cdf %>%
  mutate(
    Age          = age_ref,
    Study_region = NA
  )

pred_grid_cdf$mu <- predict(
  Model_beta3,
  newdata   = pred_grid_cdf,
  type      = "response",
  component = "cond",
  re.form   = NA
)

pred_grid_cdf$phi <- predict(
  Model_beta3,
  newdata   = pred_grid_cdf,
  type      = "response",
  component = "disp",
  re.form   = NA
)

get_pred_cdf <- function(mu, phi, species, sex,
                         x = seq(0.001, 0.999, length.out = 1000)) {
  mu  <- pmin(pmax(mu, 1e-6), 1 - 1e-6)
  phi <- pmax(phi, 1e-6)
  alpha <- mu * phi
  beta  <- (1 - mu) * phi

  tibble(
    x       = x,
    cdf     = pbeta(x, alpha, beta),
    Species = species,
    Sex     = sex
  )
}

pred_cdfs <- map_dfr(seq_len(nrow(pred_grid_cdf)), function(i) {
  get_pred_cdf(
    mu      = pred_grid_cdf$mu[i],
    phi     = pred_grid_cdf$phi[i],
    species = pred_grid_cdf$Species[i],
    sex     = pred_grid_cdf$Sex[i]
  )
})

p_cdf_species <- ggplot() +
  stat_ecdf(
    data = Strongyles_fraction_FECRi,
    aes(x = FECR_fraction, color = Sex),
    size = 1
  ) +
  geom_line(
    data = pred_cdfs,
    aes(x = x, y = cdf, color = Sex),
    size = 1, linetype = "dashed"
  ) +
  facet_wrap(~ Species, nrow = 1) +
  scale_x_continuous(limits = c(0, 1), name = "FECRi") +
  scale_y_continuous(limits = c(0, 1), name = "Cumulative density") +
  scale_color_manual(values = sex_cols, name = "Sex") +
  theme_minimal() +
  theme(
    panel.grid      = element_blank(),
    axis.line       = element_line(color = "black"),
    axis.ticks      = element_line(color = "black"),
    axis.title      = element_text(size = 14),
    axis.text       = element_text(size = 12),
    legend.position = "top",
    strip.text      = element_text(size = 16, face = "bold")
  )

p_cdf_species

ggsave("FECRi_cdf_observed_vs_predicted_bySpecies.png",
       p_cdf_species, width = 10, height = 4, dpi = 300)

#########################################################
# 13) Overall CDF: all Species, facet by Sex
#     colour = Species, linetype = Observed vs Predicted
#########################################################
# Option C you asked for
#########################################################
p_cdf_overall_C <- ggplot() +
  # Observed ECDF: solid lines
  stat_ecdf(
    data = Strongyles_fraction_FECRi,
    aes(x = FECR_fraction, color = Species, linetype = "Observed"),
    size = 0.9
  ) +
  # Predicted CDF: dashed lines
  geom_line(
    data = pred_cdfs,
    aes(x = x, y = cdf, color = Species, linetype = "Predicted"),
    size = 0.9
  ) +
  facet_wrap(~ Sex, nrow = 1) +
  scale_x_continuous(limits = c(0, 1), name = "FECRi") +
  scale_y_continuous(limits = c(0, 1), name = "Cumulative density") +
  scale_color_brewer(palette = "Dark2", name = "Species") +
  scale_linetype_manual(
    name   = "Distribution",
    values = c("Observed" = "solid", "Predicted" = "dashed")
  ) +
  theme_minimal() +
  theme(
    panel.grid      = element_blank(),
    axis.line       = element_line(color = "black"),
    axis.ticks      = element_line(color = "black"),
    axis.title      = element_text(size = 14),
    axis.text       = element_text(size = 12),
    strip.text      = element_text(size = 16, face = "bold"),
    legend.position = "top"
  )

p_cdf_overall_C

ggsave("FECRi_cdf_overall_bySpecies_bySex_obs_pred.png",
       p_cdf_overall_C, width = 9, height = 4.5, dpi = 300)
