# Supplementary material for: Variability in the anthelmintic efficacy of levamisole against gastrointestinal nematodes of cattle, sheep and goats in South Darfur, Sudan
Source: BMC Vet Res. 2026 Feb 11;22:128. doi: 10.1186/s12917-026-05320-2 (PMC12930928; doi:10.1186/s12917-026-05320-2)
Supplement: Supplementary file 4 — Supplementary Material 4. R code used for the calculation of beta regression analysis concerning levamisole efficacy when evaluated separately for parasite communities across host species, regions and doses. [file 12917_2026_5320_MOESM4_ESM.zip › Strongyles_fraction_FECRi.xlsx]

## Sheet: Sheep_Goats_GLM
No	Study_region	Species	dose	Sex	Age	After	Before	Lower90%CI	Upper90%CI	Outcome_Full	Outcome_95
1	Nyala, Domaia	sheep	8	Male	Adult	80	1320	92.7	95	1	1
2	Nyala, Domaia	sheep	8	Female	Young	240	4080	93.4	94.7	1	1
3	Nyala, Domaia	sheep	8	Female	Adult	400	1620	72.9	77.5	1	1
4	Nyala, Domaia	sheep	8	Female	Adult	0	1400	99.8	100	0	0
5	Nyala, Domaia	sheep	8	Male	Adult	400	3540	87.7	89.7	1	1
6	Nyala, Domaia	sheep	8	Female	Adult	0	1360	99.8	100	0	0
7	Nyala, Domaia	sheep	8	Female	Adult	0	880	99.7	100	0	0
8	Nyala, Domaia	sheep	8	Female	Adult	0	720	99.6	100	0	0
9	Nyala, Domaia	sheep	8	Female	Adult	0	740	99.6	100	0	0
10	Nyala, Domaia	sheep	8	Male	Young	80	1720	94.4	96.2	1	1
11	Nyala, Domaia	sheep	8	Female	Adult	640	6400	89.3	90.7	1	1
12	Nyala, Domaia	sheep	8	Female	Adult	760	5680	85.7	87.5	1	1
13	Nyala, Domaia	sheep	8	Female	Adult	0	2880	99.9	100	0	0
14	Nyala, Domaia	sheep	8	Female	Adult	0	880	99.7	100	0	0
15	Nyala, Domaia	sheep	8	Female	Young	0	1200	99.8	100	0	0
16	Nyala, Domaia	sheep	8	Female	Young	0	880	99.7	100	0	0
17	Nyala, Domaia	sheep	8	Female	Adult	80	1960	95.1	96.7	1	0
18	Nyala, Domaia	sheep	8	Female	Adult	280	1520	79.5	83.5	1	1
19	Nyala, Domaia	sheep	8	Male	Young	0	360	99.2	100	0	0
20	Nyala, Domaia	sheep	8	Female	Adult	360	5320	92.6	93.8	1	1
21	Nyala, Domaia	sheep	8	Female	Adult	0	640	99.5	100	0	0
22	Nyala, Domaia	sheep	8	Female	Young	240	3000	91.1	92.9	1	1
23	Nyala, Domaia	goats	10	Female	Adult	120	1200	88.3	91.5	1	1
24	Nyala, Domaia	goats	10	Female	Adult	280	2580	88	90.2	1	1
25	Nyala, Domaia	goats	10	Female	Adult	80	800	87.8	91.8	1	1
26	Nyala, Domaia	goats	10	Female	Adult	320	2560	86.2	88.7	1	1
27	Nyala, Domaia	goats	10	Male	Young	0	1440	99.8	100	0	0
28	Nyala, Domaia	goats	10	Female	Young	320	1440	75.4	80	1	1
29	Nyala, Domaia	goats	10	Female	Adult	40	1440	96.4	97.9	1	0
30	Nyala, Domaia	goats	10	Female	Adult	560	640	3.6	20.6	1	1
31	Nyala, Domaia	goats	10	Female	Adult	1440	3280	53.7	58.4	1	1
32	Nyala, Domaia	goats	10	Female	Adult	240	400	31.2	47.7	1	1
33	Nyala, Domaia	goats	10	Female	Adult	0	560	99.5	100	0	0
34	Nyala, Domaia	goats	10	Female	Adult	560	1120	45.5	54.2	1	1
35	Nyala, Domaia	goats	10	Female	Adult	0	1840	99.8	100	0	0
36	Nyala, Domaia	goats	10	Female	Adult	240	3520	92.4	93.9	1	1
37	Nyala, Domaia	goats	10	Female	Adult	320	2720	87	89.4	1	1
38	Nyala, Domaia	goats	10	Female	Adult	560	3040	80.1	82.9	1	1
39	Nyala, Domaia	goats	10	Female	Adult	80	560	82.6	88.4	1	1
40	Nyala, Domaia	goats	10	Female	Adult	40	560	90.6	94.7	1	1
41	Nyala, Domaia	goats	10	Female	Adult	800	1520	43.4	51.1	1	1
42	Nyala, Domaia	goats	10	Female	Adult	80	880	89	92.6	1	1
43	Nyala, Domaia	goats	10	Female	Adult	0	2800	99.9	100	0	0
44	Nyala, Domaia	goats	10	Female	Adult	0	560	99.5	100	0	0
45	Nyala, Domaia	goats	10	Female	Adult	80	1360	92.9	95.2	1	1
46	Nyala, Domaia	goats	10	Female	Adult	0	160	98	100	0	0
47	Nyala, Domaia	goats	10	Female	Adult	0	620	99.5	100	0	0
48	Nyala, Domaia	goats	10	Female	Young	40	500	89.5	94	1	1
49	Nyala, Domaia	goats	10	Male	Adult	0	1000	99.7	100	0	0
50	Nyala, Domaia	goats	10	Female	Adult	0	720	99.6	100	0	0
51	Nyala, Domaia	goats	10	Female	Adult	40	1480	96.5	98	1	0
52	Nyala, Domaia	goats	10	Female	Adult	160	2640	93.1	94.7	1	1
53	Nyala, Domaia	goats	12	Female	Young	80	1360	92.9	95.2	1	1
54	Nyala, Domaia	goats	12	Female	Young	380	2840	85.4	87.8	1	1
55	Nyala, Domaia	goats	12	Female	Adult	0	620	99.5	100	0	0
56	Nyala, Domaia	goats	12	Female	Adult	30	500	91.8	95.7	1	1
57	Nyala, Domaia	goats	12	Female	Adult	0	1000	99.7	100	0	0
58	Nyala, Domaia	goats	12	Female	Adult	0	720	99.6	100	0	0
59	Nyala, Domaia	goats	12	Female	Adult	80	1480	93.5	95.6	1	1
60	Nyala, Domaia	goats	12	Male	Young	160	2640	93.1	94.7	1	1
61	Nyala, Domaia	goats	12	Male	Young	320	3280	89.3	91.2	1	1
62	Nyala, Domaia	goats	12	Female	Adult	120	3280	95.7	96.9	1	0

## Sheet: Cattle_goats_GLM
No	Study_region	Species	dose	Sex	Age	After	Before	Lower90%CI	Upper90%CI	Outcome_Full	Outcome_95
1	Bulbul	cattle	8	Male	Young	40	640	91.8	95.3	1	1
2	Bulbul	cattle	8	Male	Young	0	480	99.4	100	0	0
3	Bulbul	cattle	8	Female	Adult	0	320	99.1	100	0	0
4	Bulbul	cattle	8	Female	Young	0	960	99.7	100	0	0
5	Bulbul	cattle	8	Male	Young	0	1040	99.7	100	0	0
6	Bulbul	cattle	8	Female	Young	0	560	99.5	100	0	0
7	Bulbul	cattle	8	Male	Young	80	2320	95.8	97.2	1	0
8	Bulbul	cattle	8	Female	Young	0	720	99.6	100	0	0
9	Bulbul	cattle	8	Female	Young	0	2640	99.9	100	0	0
10	Bulbul	cattle	8	Female	Young	40	1200	95.6	97.5	1	0
11	Bulbul	cattle	8	Female	Young	0	160	98.1	100	0	0
12	Bulbul	cattle	8	Female	Young	0	480	99.4	100	0	0
13	Bulbul	cattle	8	Male	Young	0	160	98.1	100	0	0
14	Bulbul	cattle	8	Female	Young	0	320	99.1	100	0	0
15	Bulbul	cattle	8	Female	Young	0	880	99.7	100	0	0
16	Bulbul	cattle	8	Female	Young	0	1520	99.8	100	0	0
17	Bulbul	cattle	8	Male	Young	0	800	99.6	100	0	0
18	Bulbul	cattle	8	Male	Young	0	640	99.5	100	0	0
19	Bulbul	cattle	8	Female	Young	0	320	99.1	100	0	0
20	Bulbul	cattle	8	Female	Young	0	880	99.6	100	0	0
21	Bulbul	cattle	8	Female	Adult	0	180	98.3	100	0	0
22	Bulbul	cattle	8	Male	Young	0	560	99.5	100	0	0
23	Bulbul	cattle	8	Female	Young	0	1200	99.8	100	0	0
24	Bulbul	cattle	8	Female	Young	0	780	99.6	100	0	0
25	Bulbul	cattle	8	Female	Young	0	2000	99.9	100	0	0
26	Bulbul	cattle	8	Male	Young	0	720	99.6	100	0	0
27	Bulbul	cattle	8	Male	Young	160	6640	97.3	97.9	1	0
28	Bulbul	cattle	8	Female	Young	0	560	99.5	100	0	0
29	Bulbul	cattle	8	Female	Young	0	640	99.5	100	0	0
30	Bulbul	cattle	8	Male	Young	0	400	99.3	100	0	0
31	Bulbul	cattle	8	Male	Young	0	560	99.5	100	0	0
32	Bulbul	cattle	8	Female	Young	0	1120	99.7	100	0	0
33	Bulbul	cattle	8	Female	Young	0	1840	99.8	100	0	0
34	Bulbul	cattle	8	Female	Young	80	240	58.6	73.4	1	1
35	Bulbul	cattle	8	Male	Young	0	720	99.6	100	0	0
36	Bulbul	cattle	8	Male	Young	0	400	99.3	100	0	0
37	Bulbul	cattle	8	Female	Young	80	240	58.6	73.3	1	1
38	Bulbul	cattle	8	Male	Young	80	2480	96.1	97.4	1	0
39	Bulbul	cattle	8	Female	Young	0	2320	99.9	100	0	0
40	Bulbul	cattle	8	Female	Young	0	800	99.6	100	0	0
41	Bulbul	cattle	8	Male	Young	0	1280	99.8	100	0	0
42	Bulbul	cattle	8	Female	Young	0	640	99.5	100	0	0
43	Bulbul	cattle	8	Female	Young	0	640	99.5	100	0	0
44	Bulbul	cattle	8	Male	Young	0	2320	99.9	100	0	0
45	Bulbul	cattle	8	Female	Young	0	640	99.5	100	0	0
46	Bulbul	goats	10	Female	Adult	240	1920	86	88.9	1	1
47	Bulbul	goats	10	Female	Young	320	5520	93.6	94.7	1	1
48	Bulbul	goats	10	Female	Young	720	1680	53.9	60.2	1	1
49	Bulbul	goats	10	Female	Adult	160	6800	97.3	98	1	0
50	Bulbul	goats	10	Female	Adult	240	8400	96.8	97.4	1	0
51	Bulbul	goats	10	Female	Adult	480	4560	88.6	90.3	1	1
52	Bulbul	goats	10	Female	Adult	0	15200	99.98	100	0	0
53	Bulbul	goats	10	Female	Young	160	3200	94.3	95.7	1	1
54	Bulbul	goats	10	Female	Adult	400	2080	78.9	82.5	1	1
55	Bulbul	goats	10	Male	Young	160	3440	94.7	96	1	1
56	Bulbul	goats	10	Female	Adult	320	2320	84.8	87.5	1	1
57	Bulbul	goats	10	Female	Adult	0	320	99.1	100	0	0
58	Bulbul	goats	10	Female	Young	0	160	98.1	100	0	0
59	Bulbul	goats	10	Female	Adult	80	4880	98	98.6	1	0
60	Bulbul	goats	10	Female	Adult	80	1440	93.3	95.5	1	1
61	Bulbul	goats	10	Female	Adult	0	2640	99.9	100	0	0
62	Bulbul	goats	10	Female	Young	40	320	83.4	90.7	1	1
63	Bulbul	goats	10	Male	Young	120	5280	97.4	98.1	1	0
64	Bulbul	goats	10	Female	Adult	560	1680	63.9	69.3	1	1
65	Bulbul	goats	10	Female	Adult	160	1680	89.1	91.7	1	1
66	Bulbul	goats	10	Female	Adult	80	400	75.4	83.8	1	1
67	Bulbul	goats	10	Female	Young	0	2240	99.9	100	0	0
68	Bulbul	goats	10	Male	Young	40	2400	97.8	98.8	1	0
69	Bulbul	goats	10	Female	Adult	160	480	61.2	71.5	1	1
70	Bulbul	goats	10	Female	Adult	120	1040	86.5	90.2	1	1

## Sheet: Goats_Domaia_GLM
No	Study_region	Species	dose	Sex	Age	After	Before	Lower90%CI	Upper90%CI	Outcome_Full	Outcome_95
1	Nyala, Domaia	goats	10	Female	Adult	120	1200	88.3	91.5	1	1
2	Nyala, Domaia	goats	10	Female	Adult	280	2580	88	90.2	1	1
3	Nyala, Domaia	goats	10	Female	Adult	80	800	87.8	91.8	1	1
4	Nyala, Domaia	goats	10	Female	Adult	320	2560	86.2	88.7	1	1
5	Nyala, Domaia	goats	10	Male	Young	0	1440	99.8	100	0	0
6	Nyala, Domaia	goats	10	Female	Young	320	1440	75.4	80	1	1
7	Nyala, Domaia	goats	10	Female	Adult	40	1440	96.4	97.9	1	0
8	Nyala, Domaia	goats	10	Female	Adult	560	640	3.6	20.6	1	1
9	Nyala, Domaia	goats	10	Female	Adult	1440	3280	53.7	58.4	1	1
10	Nyala, Domaia	goats	10	Female	Adult	240	400	31.2	47.7	1	1
11	Nyala, Domaia	goats	10	Female	Adult	0	560	99.5	100	0	0
12	Nyala, Domaia	goats	10	Female	Adult	560	1120	45.5	54.2	1	1
13	Nyala, Domaia	goats	10	Female	Adult	0	1840	99.8	100	0	0
14	Nyala, Domaia	goats	10	Female	Adult	240	3520	92.4	93.9	1	1
15	Nyala, Domaia	goats	10	Female	Adult	320	2720	87	89.4	1	1
16	Nyala, Domaia	goats	10	Female	Adult	560	3040	80.1	82.9	1	1
17	Nyala, Domaia	goats	10	Female	Adult	80	560	82.6	88.4	1	1
18	Nyala, Domaia	goats	10	Female	Adult	40	560	90.6	94.7	1	1
19	Nyala, Domaia	goats	10	Female	Adult	800	1520	43.4	51.1	1	1
20	Nyala, Domaia	goats	10	Female	Adult	80	880	89	92.6	1	1
21	Nyala, Domaia	goats	10	Female	Adult	0	2800	99.9	100	0	0
22	Nyala, Domaia	goats	10	Female	Adult	0	560	99.5	100	0	0
23	Nyala, Domaia	goats	10	Female	Adult	80	1360	92.9	95.2	1	1
24	Nyala, Domaia	goats	10	Female	Adult	0	160	98	100	0	0
25	Nyala, Domaia	goats	10	Female	Adult	0	620	99.5	100	0	0
26	Nyala, Domaia	goats	10	Female	Young	40	500	89.5	94	1	1
27	Nyala, Domaia	goats	10	Male	Adult	0	1000	99.7	100	0	0
28	Nyala, Domaia	goats	10	Female	Adult	0	720	99.6	100	0	0
29	Nyala, Domaia	goats	10	Female	Adult	40	1480	96.5	98	1	0
30	Nyala, Domaia	goats	10	Female	Adult	160	2640	93.1	94.7	1	1
31	Nyala, Domaia	goats	12	Female	Young	80	1360	92.9	95.2	1	1
32	Nyala, Domaia	goats	12	Female	Young	380	2840	85.4	87.8	1	1
33	Nyala, Domaia	goats	12	Female	Adult	0	620	99.5	100	0	0
34	Nyala, Domaia	goats	12	Female	Adult	30	500	91.8	95.7	1	1
35	Nyala, Domaia	goats	12	Female	Adult	0	1000	99.7	100	0	0
36	Nyala, Domaia	goats	12	Female	Adult	0	720	99.6	100	0	0
37	Nyala, Domaia	goats	12	Female	Adult	80	1480	93.5	95.6	1	1
38	Nyala, Domaia	goats	12	Male	Young	160	2640	93.1	94.7	1	1
39	Nyala, Domaia	goats	12	Male	Young	320	3280	89.3	91.2	1	1
40	Nyala, Domaia	goats	12	Female	Adult	120	3280	95.7	96.9	1	0

## Sheet: Goats_All_GLM
No	Study_region	Species	dose	Sex	Age	After	Before	Lower90%CI	Upper90%CI	Outcome_Full	Outcome_95
1	Bulbul	goats	10	Female	Adult	240	1920	86	88.9	1	1
2	Bulbul	goats	10	Female	Young	320	5520	93.6	94.7	1	1
3	Bulbul	goats	10	Female	Young	720	1680	53.9	60.2	1	1
4	Bulbul	goats	10	Female	Adult	160	6800	97.3	98	1	0
5	Bulbul	goats	10	Female	Adult	240	8400	96.8	97.4	1	0
6	Bulbul	goats	10	Female	Adult	480	4560	88.6	90.3	1	1
7	Bulbul	goats	10	Female	Adult	0	15200	99.98	100	0	0
8	Bulbul	goats	10	Female	Young	160	3200	94.3	95.7	1	1
9	Bulbul	goats	10	Female	Adult	400	2080	78.9	82.5	1	1
10	Bulbul	goats	10	Male	Young	160	3440	94.7	96	1	1
11	Bulbul	goats	10	Female	Adult	320	2320	84.8	87.5	1	1
12	Bulbul	goats	10	Female	Adult	0	320	99.1	100	0	0
13	Bulbul	goats	10	Female	Young	0	160	98.1	100	0	0
14	Bulbul	goats	10	Female	Adult	80	4880	98	98.6	1	0
15	Bulbul	goats	10	Female	Adult	80	1440	93.3	95.5	1	1
16	Bulbul	goats	10	Female	Adult	0	2640	99.9	100	0	0
17	Bulbul	goats	10	Female	Young	40	320	83.4	90.7	1	1
18	Bulbul	goats	10	Male	Young	120	5280	97.4	98.1	1	0
19	Bulbul	goats	10	Female	Adult	560	1680	63.9	69.3	1	1
20	Bulbul	goats	10	Female	Adult	160	1680	89.1	91.7	1	1
21	Bulbul	goats	10	Female	Adult	80	400	75.4	83.8	1	1
22	Bulbul	goats	10	Female	Young	0	2240	99.9	100	0	0
23	Bulbul	goats	10	Male	Young	40	2400	97.8	98.8	1	0
24	Bulbul	goats	10	Female	Adult	160	480	61.2	71.5	1	1
25	Bulbul	goats	10	Female	Adult	120	1040	86.5	90.2	1	1
26	Kass	goats	10	Female	Adult	720	8800	91.3	92.3	1	1
27	Kass	goats	10	Female	Adult	0	1640	99.8	100	0	0
28	Kass	goats	10	Female	Adult	480	5720	90.9	92.3	1	1
29	Kass	goats	10	Female	Adult	230	3400	92.4	94	1	1
30	Kass	goats	10	Female	Adult	120	11440	98.8	99.1	0	0
31	Kass	goats	10	Male	Young	200	2000	88.7	91.2	1	1
32	Kass	goats	10	Female	Adult	160	1200	84.7	88.5	1	1
33	Kass	goats	10	Female	Adult	160	5080	96.4	97.3	1	0
34	Kass	goats	10	Female	Adult	0	560	99.5	100	0	0
35	Kass	goats	10	Female	Adult	80	1920	95	96.6	1	0
36	Kass	goats	10	Male	Young	80	8360	98.9	99.2	0	0
37	Kass	goats	10	Female	Adult	40	520	89.9	94.3	1	1
38	Kass	goats	10	Female	Adult	40	680	92.3	95.6	1	1
39	Kass	goats	10	Female	Adult	240	4000	93.3	94.6	1	1
40	Kass	goats	10	Female	Adult	40	600	91.2	95	1	1
41	Kass	goats	10	Female	Adult	0	1640	99.8	100	0	0
42	Kass	goats	10	Female	Adult	10	500	96.6	98.9	1	0
43	Kass	goats	10	Female	Adult	40	440	88	93.2	1	1
44	Kass	goats	10	Female	Adult	20	400	92.7	96.7	1	1
45	Kass	goats	10	Female	Young	120	1160	87.9	91.2	1	1
46	Kass	goats	10	Female	Adult	280	720	56.3	65.5	1	1
47	Nyala, Domaia	goats	10	Female	Adult	120	1200	88.3	91.5	1	1
48	Nyala, Domaia	goats	10	Female	Adult	280	2580	88	90.2	1	1
49	Nyala, Domaia	goats	10	Female	Adult	80	800	87.8	91.8	1	1
50	Nyala, Domaia	goats	10	Female	Adult	320	2560	86.2	88.7	1	1
51	Nyala, Domaia	goats	10	Male	Young	0	1440	99.8	100	0	0
52	Nyala, Domaia	goats	10	Female	Young	320	1440	75.4	80	1	1
53	Nyala, Domaia	goats	10	Female	Adult	40	1440	96.4	97.9	1	0
54	Nyala, Domaia	goats	10	Female	Adult	560	640	3.6	20.6	1	1
55	Nyala, Domaia	goats	10	Female	Adult	1440	3280	53.7	58.4	1	1
56	Nyala, Domaia	goats	10	Female	Adult	240	400	31.2	47.7	1	1
57	Nyala, Domaia	goats	10	Female	Adult	0	560	99.5	100	0	0
58	Nyala, Domaia	goats	10	Female	Adult	560	1120	45.5	54.2	1	1
59	Nyala, Domaia	goats	10	Female	Adult	0	1840	99.8	100	0	0
60	Nyala, Domaia	goats	10	Female	Adult	240	3520	92.4	93.9	1	1
61	Nyala, Domaia	goats	10	Female	Adult	320	2720	87	89.4	1	1
62	Nyala, Domaia	goats	10	Female	Adult	560	3040	80.1	82.9	1	1
63	Nyala, Domaia	goats	10	Female	Adult	80	560	82.6	88.4	1	1
64	Nyala, Domaia	goats	10	Female	Adult	40	560	90.6	94.7	1	1
65	Nyala, Domaia	goats	10	Female	Adult	800	1520	43.4	51.1	1	1
66	Nyala, Domaia	goats	10	Female	Adult	80	880	89	92.6	1	1
67	Nyala, Domaia	goats	10	Female	Adult	0	2800	99.9	100	0	0
68	Nyala, Domaia	goats	10	Female	Adult	0	560	99.5	100	0	0
69	Nyala, Domaia	goats	10	Female	Adult	80	1360	92.9	95.2	1	1
70	Nyala, Domaia	goats	10	Female	Adult	0	160	98	100	0	0
71	Nyala, Domaia	goats	10	Female	Adult	0	620	99.5	100	0	0
72	Nyala, Domaia	goats	10	Female	Young	40	500	89.5	94	1	1
73	Nyala, Domaia	goats	10	Male	Adult	0	1000	99.7	100	0	0
74	Nyala, Domaia	goats	10	Female	Adult	0	720	99.6	100	0	0
75	Nyala, Domaia	goats	10	Female	Adult	40	1480	96.5	98	1	0
76	Nyala, Domaia	goats	10	Female	Adult	160	2640	93.1	94.7	1	1
77	Nyala, Domaia	goats	12	Female	Young	80	1360	92.9	95.2	1	1
78	Nyala, Domaia	goats	12	Female	Young	380	2840	85.4	87.8	1	1
79	Nyala, Domaia	goats	12	Female	Adult	0	620	99.5	100	0	0
80	Nyala, Domaia	goats	12	Female	Adult	30	500	91.8	95.7	1	1
81	Nyala, Domaia	goats	12	Female	Adult	0	1000	99.7	100	0	0
82	Nyala, Domaia	goats	12	Female	Adult	0	720	99.6	100	0	0
83	Nyala, Domaia	goats	12	Female	Adult	80	1480	93.5	95.6	1	1
84	Nyala, Domaia	goats	12	Male	Young	160	2640	93.1	94.7	1	1
85	Nyala, Domaia	goats	12	Male	Young	320	3280	89.3	91.2	1	1
86	Nyala, Domaia	goats	12	Female	Adult	120	3280	95.7	96.9	1	0
87	Tulus	goats	10	Female	Adult	700	5160	85.5	87.3	1	1
88	Tulus	goats	10	Female	Adult	300	3320	90	91.8	1	1
89	Tulus	goats	10	Female	Adult	260	2000	85.5	88.4	1	1
90	Tulus	goats	10	Female	Adult	400	7960	94.5	95.4	1	1
91	Tulus	goats	10	Female	Young	320	6320	94.4	95.4	1	1
92	Tulus	goats	10	Female	Adult	160	1640	88.8	91.5	1	1
93	Tulus	goats	10	Female	Young	160	1560	88.2	91.1	1	1
94	Tulus	goats	10	Male	Young	250	3160	91.2	92.9	1	1
95	Tulus	goats	10	Female	Adult	120	2040	93.1	95	1	1
96	Tulus	goats	10	Female	Adult	120	2440	94.3	95.8	1	1
97	Tulus	goats	10	Female	Adult	80	7800	98.8	99.2	0	0
98	Tulus	goats	10	Female	Adult	40	3640	98.6	99.2	0	0
99	Tulus	goats	10	Female	Adult	40	8120	99.4	99.6	0	0
100	Tulus	goats	10	Female	Adult	40	5480	99.1	99.5	0	0
101	Tulus	goats	10	Female	Adult	0	1880	99.8	100	0	0
102	Tulus	goats	10	Female	Adult	0	2680	99.9	100	0	0
103	Tulus	goats	10	Female	Adult	0	2080	99.9	100	0	0
104	Tulus	goats	10	Female	Young	0	7480	99.96	100	0	0
105	Tulus	goats	10	Female	Adult	320	2080	83	86.1	1	1
106	Tulus	goats	10	Female	Adult	200	5280	95.7	96.7	1	0
107	Tulus	goats	10	Female	Young	0	520	99.4	100	0	0
108	Tulus	goats	10	Female	Adult	0	1360	99.8	100	0	0
109	Tulus	goats	10	Female	Adult	80	1200	91.9	94.5	1	1
110	Tulus	goats	10	Female	Adult	40	2440	97.9	98.8	1	0
111	Tulus	goats	10	Female	Adult	80	3360	97.1	98	1	0
112	Tulus	goats	10	Female	Adult	0	1600	99.8	100	0	0
113	Tulus	goats	10	Female	Young	40	2120	97.5	98.6	1	0
114	Tulus	goats	10	Female	Adult	0	2560	99.9	100	0	0
115	Tulus	goats	10	Female	Young	0	1280	99.8	100	0	0
116	Tulus	goats	10	Female	Adult	520	10480	94.7	95.4	1	1
117	Tulus	goats	10	Female	Adult	0	2760	99.9	100	0	0

## Sheet: Strogyles, Cattle
No	Study_region	Sex_A	Age_A	Before_A	After_A
1	Bulbul	Male	Young	640	40
2	Bulbul	Male	Young	480	0
3	Bulbul	Female	Adult	320	0
4	Bulbul	Female	Young	960	0
5	Bulbul	Male	Young	1040	0
6	Bulbul	Female	Young	560	0
7	Bulbul	Male	Young	2320	80
8	Bulbul	Female	Young	720	0
9	Bulbul	Female	Young	2640	0
10	Bulbul	Female	Young	1200	40
11	Bulbul	Female	Young	160	0
12	Bulbul	Female	Young	480	0
13	Bulbul	Male	Young	160	0
14	Bulbul	Female	Young	320	0
15	Bulbul	Female	Young	880	0
16	Bulbul	Female	Young	1520	0
17	Bulbul	Male	Young	800	0
18	Bulbul	Male	Young	640	0
19	Bulbul	Female	Young	320	0
20	Bulbul	Female	Young	880	0
21	Bulbul	Female	Adult	180	0
22	Bulbul	Male	Young	560	0
23	Bulbul	Female	Young	1200	0
24	Bulbul	Female	Young	780	0
25	Bulbul	Female	Young	2000	0
26	Bulbul	Male	Young	720	0
27	Bulbul	Male	Young	6640	160
28	Bulbul	Female	Young	560	0
29	Bulbul	Female	Young	640	0
30	Bulbul	Male	Young	400	0
31	Bulbul	Male	Young	560	0
32	Bulbul	Female	Young	1120	0
33	Bulbul	Female	Young	1840	0
34	Bulbul	Female	Young	240	80
35	Bulbul	Male	Young	720	0
36	Bulbul	Male	Young	400	0
37	Bulbul	Female	Young	240	80
38	Bulbul	Male	Young	2480	80
39	Bulbul	Female	Young	2320	0
40	Bulbul	Female	Young	800	0
41	Bulbul	Male	Young	1280	0
42	Bulbul	Female	Young	640	0
43	Bulbul	Female	Young	640	0
44	Bulbul	Male	Young	2320	0
45	Bulbul	Female	Young	640	0

## Sheet: All_Species_GLM
No	Study_region	Species	dose	Sex	Age	After	Before	FECR_fraction	FECR_All	FECR_0to1	Lower90%CI	Upper90%CI	Outcome_Full	Outcome_95
1	Bulbul	cattle	8	Male	Young	40	640	0.9375	93.75	0.94	91.8	95.3	1	1
2	Bulbul	cattle	8	Male	Young	0	480	1	100	1	99.4	100	0	0
3	Bulbul	cattle	8	Female	Adult	0	320	1	100	1	99.1	100	0	0
4	Bulbul	cattle	8	Female	Young	0	960	1	100	1	99.7	100	0	0
5	Bulbul	cattle	8	Male	Young	0	1040	1	100	1	99.7	100	0	0
6	Bulbul	cattle	8	Female	Young	0	560	1	100	1	99.5	100	0	0
7	Bulbul	cattle	8	Male	Young	80	2320	0.965517	96.55	0.97	95.8	97.2	1	0
8	Bulbul	cattle	8	Female	Young	0	720	1	100	1	99.6	100	0	0
9	Bulbul	cattle	8	Female	Young	0	2640	1	100	1	99.9	100	0	0
10	Bulbul	cattle	8	Female	Young	40	1200	0.966667	96.67	0.97	95.6	97.5	1	0
11	Bulbul	cattle	8	Female	Young	0	160	1	100	1	98.1	100	0	0
12	Bulbul	cattle	8	Female	Young	0	480	1	100	1	99.4	100	0	0
13	Bulbul	cattle	8	Male	Young	0	160	1	100	1	98.1	100	0	0
14	Bulbul	cattle	8	Female	Young	0	320	1	100	1	99.1	100	0	0
15	Bulbul	cattle	8	Female	Young	0	880	1	100	1	99.7	100	0	0
16	Bulbul	cattle	8	Female	Young	0	1520	1	100	1	99.8	100	0	0
17	Bulbul	cattle	8	Male	Young	0	800	1	100	1	99.6	100	0	0
18	Bulbul	cattle	8	Male	Young	0	640	1	100	1	99.5	100	0	0
19	Bulbul	cattle	8	Female	Young	0	320	1	100	1	99.1	100	0	0
20	Bulbul	cattle	8	Female	Young	0	880	1	100	1	99.6	100	0	0
21	Bulbul	cattle	8	Female	Adult	0	180	1	100	1	98.3	100	0	0
22	Bulbul	cattle	8	Male	Young	0	560	1	100	1	99.5	100	0	0
23	Bulbul	cattle	8	Female	Young	0	1200	1	100	1	99.8	100	0	0
24	Bulbul	cattle	8	Female	Young	0	780	1	100	1	99.6	100	0	0
25	Bulbul	cattle	8	Female	Young	0	2000	1	100	1	99.9	100	0	0
26	Bulbul	cattle	8	Male	Young	0	720	1	100	1	99.6	100	0	0
27	Bulbul	cattle	8	Male	Young	160	6640	0.975904	97.59	0.98	97.3	97.9	1	0
28	Bulbul	cattle	8	Female	Young	0	560	1	100	1	99.5	100	0	0
29	Bulbul	cattle	8	Female	Young	0	640	1	100	1	99.5	100	0	0
30	Bulbul	cattle	8	Male	Young	0	400	1	100	1	99.3	100	0	0
31	Bulbul	cattle	8	Male	Young	0	560	1	100	1	99.5	100	0	0
32	Bulbul	cattle	8	Female	Young	0	1120	1	100	1	99.7	100	0	0
33	Bulbul	cattle	8	Female	Young	0	1840	1	100	1	99.8	100	0	0
34	Bulbul	cattle	8	Female	Young	80	240	0.666667	66.67	0.67	58.6	73.4	1	1
35	Bulbul	cattle	8	Male	Young	0	720	1	100	1	99.6	100	0	0
36	Bulbul	cattle	8	Male	Young	0	400	1	100	1	99.3	100	0	0
37	Bulbul	cattle	8	Female	Young	80	240	0.666667	66.67	0.67	58.6	73.3	1	1
38	Bulbul	cattle	8	Male	Young	80	2480	0.967742	96.77	0.97	96.1	97.4	1	0
39	Bulbul	cattle	8	Female	Young	0	2320	1	100	1	99.9	100	0	0
40	Bulbul	cattle	8	Female	Young	0	800	1	100	1	99.6	100	0	0
41	Bulbul	cattle	8	Male	Young	0	1280	1	100	1	99.8	100	0	0
42	Bulbul	cattle	8	Female	Young	0	640	1	100	1	99.5	100	0	0
43	Bulbul	cattle	8	Female	Young	0	640	1	100	1	99.5	100	0	0
44	Bulbul	cattle	8	Male	Young	0	2320	1	100	1	99.9	100	0	0
45	Bulbul	cattle	8	Female	Young	0	640	1	100	1	99.5	100	0	0
46	Nyala, Domaia	sheep	8	Male	Adult	80	1320	0.939394	93.94	0.94	92.7	95	1	1
47	Nyala, Domaia	sheep	8	Female	Young	240	4080	0.941176	94.12	0.94	93.4	94.7	1	1
48	Nyala, Domaia	sheep	8	Female	Adult	400	1620	0.753086	75.31	0.75	72.9	77.5	1	1
49	Nyala, Domaia	sheep	8	Female	Adult	0	1400	1	100	1	99.8	100	0	0
50	Nyala, Domaia	sheep	8	Male	Adult	400	3540	0.887006	88.7	0.89	87.7	89.7	1	1
51	Nyala, Domaia	sheep	8	Female	Adult	0	1360	1	100	1	99.8	100	0	0
52	Nyala, Domaia	sheep	8	Female	Adult	0	880	1	100	1	99.7	100	0	0
53	Nyala, Domaia	sheep	8	Female	Adult	0	720	1	100	1	99.6	100	0	0
54	Nyala, Domaia	sheep	8	Female	Adult	0	740	1	100	1	99.6	100	0	0
55	Nyala, Domaia	sheep	8	Male	Young	80	1720	0.953488	95.35	0.95	94.4	96.2	1	1
56	Nyala, Domaia	sheep	8	Female	Adult	640	6400	0.9	90	0.9	89.3	90.7	1	1
57	Nyala, Domaia	sheep	8	Female	Adult	760	5680	0.866197	86.62	0.87	85.7	87.5	1	1
58	Nyala, Domaia	sheep	8	Female	Adult	0	2880	1	100	1	99.9	100	0	0
59	Nyala, Domaia	sheep	8	Female	Adult	0	880	1	100	1	99.7	100	0	0
60	Nyala, Domaia	sheep	8	Female	Young	0	1200	1	100	1	99.8	100	0	0
61	Nyala, Domaia	sheep	8	Female	Young	0	880	1	100	1	99.7	100	0	0
62	Nyala, Domaia	sheep	8	Female	Adult	80	1960	0.959184	95.92	0.96	95.1	96.7	1	0
63	Nyala, Domaia	sheep	8	Female	Adult	280	1520	0.815789	81.58	0.82	79.5	83.5	1	1
64	Nyala, Domaia	sheep	8	Male	Young	0	360	1	100	1	99.2	100	0	0
65	Nyala, Domaia	sheep	8	Female	Adult	360	5320	0.932331	93.23	0.93	92.6	93.8	1	1
66	Nyala, Domaia	sheep	8	Female	Adult	0	640	1	100	1	99.5	100	0	0
67	Nyala, Domaia	sheep	8	Female	Young	240	3000	0.92	92	0.92	91.1	92.9	1	1
68	Bulbul	goats	10	Female	Adult	240	1920	0.875	87.5	0.88	86	88.9	1	1
69	Bulbul	goats	10	Female	Young	320	5520	0.942029	94.2	0.94	93.6	94.7	1	1
70	Bulbul	goats	10	Female	Young	720	1680	0.571429	57.14	0.57	53.9	60.2	1	1
71	Bulbul	goats	10	Female	Adult	160	6800	0.976471	97.65	0.98	97.3	98	1	0
72	Bulbul	goats	10	Female	Adult	240	8400	0.971429	97.14	0.97	96.8	97.4	1	0
73	Bulbul	goats	10	Female	Adult	480	4560	0.894737	89.47	0.89	88.6	90.3	1	1
74	Bulbul	goats	10	Female	Adult	0	15200	1	100	1	99.98	100	0	0
75	Bulbul	goats	10	Female	Young	160	3200	0.95	95	0.95	94.3	95.7	1	1
76	Bulbul	goats	10	Female	Adult	400	2080	0.807692	80.77	0.81	78.9	82.5	1	1
77	Bulbul	goats	10	Male	Young	160	3440	0.953488	95.35	0.95	94.7	96	1	1
78	Bulbul	goats	10	Female	Adult	320	2320	0.862069	86.21	0.86	84.8	87.5	1	1
79	Bulbul	goats	10	Female	Adult	0	320	1	100	1	99.1	100	0	0
80	Bulbul	goats	10	Female	Young	0	160	1	100	1	98.1	100	0	0
81	Bulbul	goats	10	Female	Adult	80	4880	0.983607	98.36	0.98	98	98.6	1	0
82	Bulbul	goats	10	Female	Adult	80	1440	0.944444	94.44	0.94	93.3	95.5	1	1
83	Bulbul	goats	10	Female	Adult	0	2640	1	100	1	99.9	100	0	0
84	Bulbul	goats	10	Female	Young	40	320	0.875	87.5	0.88	83.4	90.7	1	1
85	Bulbul	goats	10	Male	Young	120	5280	0.977273	97.73	0.98	97.4	98.1	1	0
86	Bulbul	goats	10	Female	Adult	560	1680	0.666667	66.67	0.67	63.9	69.3	1	1
87	Bulbul	goats	10	Female	Adult	160	1680	0.904762	90.48	0.9	89.1	91.7	1	1
88	Bulbul	goats	10	Female	Adult	80	400	0.8	80	0.8	75.4	83.8	1	1
89	Bulbul	goats	10	Female	Young	0	2240	1	100	1	99.9	100	0	0
90	Bulbul	goats	10	Male	Young	40	2400	0.983333	98.33	0.98	97.8	98.8	1	0
91	Bulbul	goats	10	Female	Adult	160	480	0.666667	66.67	0.67	61.2	71.5	1	1
92	Bulbul	goats	10	Female	Adult	120	1040	0.884615	88.46	0.88	86.5	90.2	1	1
93	Kass	goats	10	Female	Adult	720	8800	0.918182	91.82	0.92	91.3	92.3	1	1
94	Kass	goats	10	Female	Adult	0	1640	1	100	1	99.8	100	0	0
95	Kass	goats	10	Female	Adult	480	5720	0.916084	91.61	0.92	90.9	92.3	1	1
96	Kass	goats	10	Female	Adult	230	3400	0.932353	93.24	0.93	92.4	94	1	1
97	Kass	goats	10	Female	Adult	120	11440	0.98951	98.95	0.99	98.8	99.1	0	0
98	Kass	goats	10	Male	Young	200	2000	0.9	90	0.9	88.7	91.2	1	1
99	Kass	goats	10	Female	Adult	160	1200	0.866667	86.67	0.87	84.7	88.5	1	1
100	Kass	goats	10	Female	Adult	160	5080	0.968504	96.85	0.97	96.4	97.3	1	0
101	Kass	goats	10	Female	Adult	0	560	1	100	1	99.5	100	0	0
102	Kass	goats	10	Female	Adult	80	1920	0.958333	95.83	0.96	95	96.6	1	0
103	Kass	goats	10	Male	Young	80	8360	0.990431	99.04	0.99	98.9	99.2	0	0
104	Kass	goats	10	Female	Adult	40	520	0.923077	92.31	0.92	89.9	94.3	1	1
105	Kass	goats	10	Female	Adult	40	680	0.941176	94.12	0.94	92.3	95.6	1	1
106	Kass	goats	10	Female	Adult	240	4000	0.94	94	0.94	93.3	94.6	1	1
107	Kass	goats	10	Female	Adult	40	600	0.933333	93.33	0.93	91.2	95	1	1
108	Kass	goats	10	Female	Adult	0	1640	1	100	1	99.8	100	0	0
109	Kass	goats	10	Female	Adult	10	500	0.98	98	0.98	96.6	98.9	1	0
110	Kass	goats	10	Female	Adult	40	440	0.909091	90.91	0.91	88	93.2	1	1
111	Kass	goats	10	Female	Adult	20	400	0.95	95	0.95	92.7	96.7	1	1
112	Kass	goats	10	Female	Young	120	1160	0.896552	89.66	0.9	87.9	91.2	1	1
113	Kass	goats	10	Female	Adult	280	720	0.611111	61.11	0.61	56.3	65.5	1	1
114	Nyala, Domaia	goats	10	Female	Adult	120	1200	0.9	90	0.9	88.3	91.5	1	1
115	Nyala, Domaia	goats	10	Female	Adult	280	2580	0.891473	89.15	0.89	88	90.2	1	1
116	Nyala, Domaia	goats	10	Female	Adult	80	800	0.9	90	0.9	87.8	91.8	1	1
117	Nyala, Domaia	goats	10	Female	Adult	320	2560	0.875	87.5	0.88	86.2	88.7	1	1
118	Nyala, Domaia	goats	10	Male	Young	0	1440	1	100	1	99.8	100	0	0
119	Nyala, Domaia	goats	10	Female	Young	320	1440	0.777778	77.78	0.78	75.4	80	1	1
120	Nyala, Domaia	goats	10	Female	Adult	40	1440	0.972222	97.22	0.97	96.4	97.9	1	0
121	Nyala, Domaia	goats	10	Female	Adult	560	640	0.125	12.5	0.13	3.6	20.6	1	1
122	Nyala, Domaia	goats	10	Female	Adult	1440	3280	0.560976	56.1	0.56	53.7	58.4	1	1
123	Nyala, Domaia	goats	10	Female	Adult	240	400	0.4	40	0.4	31.2	47.7	1	1
124	Nyala, Domaia	goats	10	Female	Adult	0	560	1	100	1	99.5	100	0	0
125	Nyala, Domaia	goats	10	Female	Adult	560	1120	0.5	50	0.5	45.5	54.2	1	1
126	Nyala, Domaia	goats	10	Female	Adult	0	1840	1	100	1	99.8	100	0	0
127	Nyala, Domaia	goats	10	Female	Adult	240	3520	0.931818	93.18	0.93	92.4	93.9	1	1
128	Nyala, Domaia	goats	10	Female	Adult	320	2720	0.882353	88.24	0.88	87	89.4	1	1
129	Nyala, Domaia	goats	10	Female	Adult	560	3040	0.815789	81.58	0.82	80.1	82.9	1	1
130	Nyala, Domaia	goats	10	Female	Adult	80	560	0.857143	85.71	0.86	82.6	88.4	1	1
131	Nyala, Domaia	goats	10	Female	Adult	40	560	0.928571	92.86	0.93	90.6	94.7	1	1
132	Nyala, Domaia	goats	10	Female	Adult	800	1520	0.473684	47.37	0.47	43.4	51.1	1	1
133	Nyala, Domaia	goats	10	Female	Adult	80	880	0.909091	90.91	0.91	89	92.6	1	1
134	Nyala, Domaia	goats	10	Female	Adult	0	2800	1	100	1	99.9	100	0	0
135	Nyala, Domaia	goats	10	Female	Adult	0	560	1	100	1	99.5	100	0	0
136	Nyala, Domaia	goats	10	Female	Adult	80	1360	0.941176	94.12	0.94	92.9	95.2	1	1
137	Nyala, Domaia	goats	10	Female	Adult	0	160	1	100	1	98	100	0	0
138	Nyala, Domaia	goats	10	Female	Adult	0	620	1	100	1	99.5	100	0	0
139	Nyala, Domaia	goats	10	Female	Young	40	500	0.92	92	0.92	89.5	94	1	1
140	Nyala, Domaia	goats	10	Male	Adult	0	1000	1	100	1	99.7	100	0	0
141	Nyala, Domaia	goats	10	Female	Adult	0	720	1	100	1	99.6	100	0	0
142	Nyala, Domaia	goats	10	Female	Adult	40	1480	0.972973	97.3	0.97	96.5	98	1	0
143	Nyala, Domaia	goats	10	Female	Adult	160	2640	0.939394	93.94	0.94	93.1	94.7	1	1
144	Nyala, Domaia	goats	12	Female	Young	80	1360	0.941176	94.12	0.94	92.9	95.2	1	1
145	Nyala, Domaia	goats	12	Female	Young	380	2840	0.866197	86.62	0.87	85.4	87.8	1	1
146	Nyala, Domaia	goats	12	Female	Adult	0	620	1	100	1	99.5	100	0	0
147	Nyala, Domaia	goats	12	Female	Adult	30	500	0.94	94	0.94	91.8	95.7	1	1
148	Nyala, Domaia	goats	12	Female	Adult	0	1000	1	100	1	99.7	100	0	0
149	Nyala, Domaia	goats	12	Female	Adult	0	720	1	100	1	99.6	100	0	0
150	Nyala, Domaia	goats	12	Female	Adult	80	1480	0.945946	94.59	0.95	93.5	95.6	1	1
151	Nyala, Domaia	goats	12	Male	Young	160	2640	0.939394	93.94	0.94	93.1	94.7	1	1
152	Nyala, Domaia	goats	12	Male	Young	320	3280	0.902439	90.24	0.9	89.3	91.2	1	1
153	Nyala, Domaia	goats	12	Female	Adult	120	3280	0.963415	96.34	0.96	95.7	96.9	1	0
154	Tulus	goats	10	Female	Adult	700	5160	0.864341	86.43	0.86	85.5	87.3	1	1
155	Tulus	goats	10	Female	Adult	300	3320	0.909639	90.96	0.91	90	91.8	1	1
156	Tulus	goats	10	Female	Adult	260	2000	0.87	87	0.87	85.5	88.4	1	1
157	Tulus	goats	10	Female	Adult	400	7960	0.949749	94.97	0.95	94.5	95.4	1	1
158	Tulus	goats	10	Female	Young	320	6320	0.949367	94.94	0.95	94.4	95.4	1	1
159	Tulus	goats	10	Female	Adult	160	1640	0.902439	90.24	0.9	88.8	91.5	1	1
160	Tulus	goats	10	Female	Young	160	1560	0.897436	89.74	0.9	88.2	91.1	1	1
161	Tulus	goats	10	Male	Young	250	3160	0.920886	92.09	0.92	91.2	92.9	1	1
162	Tulus	goats	10	Female	Adult	120	2040	0.941176	94.12	0.94	93.1	95	1	1
163	Tulus	goats	10	Female	Adult	120	2440	0.95082	95.08	0.95	94.3	95.8	1	1
164	Tulus	goats	10	Female	Adult	80	7800	0.989744	98.97	0.99	98.8	99.2	0	0
165	Tulus	goats	10	Female	Adult	40	3640	0.989011	98.9	0.99	98.6	99.2	0	0
166	Tulus	goats	10	Female	Adult	40	8120	0.995074	99.51	1	99.4	99.6	0	0
167	Tulus	goats	10	Female	Adult	40	5480	0.992701	99.27	0.99	99.1	99.5	0	0
168	Tulus	goats	10	Female	Adult	0	1880	1	100	1	99.8	100	0	0
169	Tulus	goats	10	Female	Adult	0	2680	1	100	1	99.9	100	0	0
170	Tulus	goats	10	Female	Adult	0	2080	1	100	1	99.9	100	0	0
171	Tulus	goats	10	Female	Young	0	7480	1	100	1	99.96	100	0	0
172	Tulus	goats	10	Female	Adult	320	2080	0.846154	84.62	0.85	83	86.1	1	1
173	Tulus	goats	10	Female	Adult	200	5280	0.962121	96.21	0.96	95.7	96.7	1	0
174	Tulus	goats	10	Female	Young	0	520	1	100	1	99.4	100	0	0
175	Tulus	goats	10	Female	Adult	0	1360	1	100	1	99.8	100	0	0
176	Tulus	goats	10	Female	Adult	80	1200	0.933333	93.33	0.93	91.9	94.5	1	1
177	Tulus	goats	10	Female	Adult	40	2440	0.983607	98.36	0.98	97.9	98.8	1	0
178	Tulus	goats	10	Female	Adult	80	3360	0.97619	97.62	0.98	97.1	98	1	0
179	Tulus	goats	10	Female	Adult	0	1600	1	100	1	99.8	100	0	0
180	Tulus	goats	10	Female	Young	40	2120	0.981132	98.11	0.98	97.5	98.6	1	0
181	Tulus	goats	10	Female	Adult	0	2560	1	100	1	99.9	100	0	0
182	Tulus	goats	10	Female	Young	0	1280	1	100	1	99.8	100	0	0
183	Tulus	goats	10	Female	Adult	520	10480	0.950382	95.04	0.95	94.7	95.4	1	1
184	Tulus	goats	10	Female	Adult	0	2760	1	100	1	99.9	100	0	0

## Sheet: Strogyles, Sheep
No	Study_region_B	Sex_B	Age_B	Before_B	After_B
1	Nyala, Domaia	Male	Adult	1320	80
2	Nyala, Domaia	Female	Young	4080	240
3	Nyala, Domaia	Female	Adult	1620	400
4	Nyala, Domaia	Female	Adult	1400	0
5	Nyala, Domaia	Male	Adult	3540	400
6	Nyala, Domaia	Female	Adult	1360	0
7	Nyala, Domaia	Female	Adult	880	0
8	Nyala, Domaia	Female	Adult	720	0
9	Nyala, Domaia	Female	Adult	740	0
10	Nyala, Domaia	Male	Young	1720	80
11	Nyala, Domaia	Female	Adult	6400	640
12	Nyala, Domaia	Female	Adult	5680	760
13	Nyala, Domaia	Female	Adult	2880	0
14	Nyala, Domaia	Female	Adult	880	0
15	Nyala, Domaia	Female	Young	1200	0
16	Nyala, Domaia	Female	Young	880	0
17	Nyala, Domaia	Female	Adult	1960	80
18	Nyala, Domaia	Female	Adult	1520	280
19	Nyala, Domaia	Male	Young	360	0
20	Nyala, Domaia	Female	Adult	5320	360
21	Nyala, Domaia	Female	Adult	640	0
22	Nyala, Domaia	Female	Young	3000	240

## Sheet: Strogyles, Goats
No	Study_region_C	Sex_C	Age_C	Before_C	After_C	Study_region_D	Sex_D	Age_D	Before_D	After_D	Study_region_E	Sex_E	Age_E	Before_E	After_E	Study_region_F	Sex_F	Age_F	Before_F	After_F	Study_region_G	Sex_G	Age_G	Before_G	After_G
1	Bulbul	Female	Adult	1920	240	Kass	Female	Adult	8800	720	Nyala, Domaia	Female	Adult	1200	120	Nyala, Domaia	Female	Young	1360	80	Tulus	Female	Adult	5160	700
2	Bulbul	Female	Young	5520	320	Kass	Female	Adult	1640	0	Nyala, Domaia	Female	Adult	2580	280	Nyala, Domaia	Female	Young	2840	380	Tulus	Female	Adult	3320	300
3	Bulbul	Female	Young	1680	720	Kass	Female	Adult	5720	480	Nyala, Domaia	Female	Adult	800	80	Nyala, Domaia	Female	Adult	620	0	Tulus	Female	Adult	2000	260
4	Bulbul	Female	Adult	6800	160	Kass	Female	Adult	3400	230	Nyala, Domaia	Female	Adult	2560	320	Nyala, Domaia	Female	Adult	500	30	Tulus	Female	Adult	7960	400
5	Bulbul	Female	Adult	8400	240	Kass	Female	Adult	11440	120	Nyala, Domaia	Male	Young	1440	0	Nyala, Domaia	Female	Adult	1000	0	Tulus	Female	Young	6320	320
6	Bulbul	Female	Adult	4560	480	Kass	Male	Young	2000	200	Nyala, Domaia	Female	Young	1440	320	Nyala, Domaia	Female	Adult	720	0	Tulus	Female	Adult	1640	160
7	Bulbul	Female	Adult	15200	0	Kass	Female	Adult	1200	160	Nyala, Domaia	Female	Adult	1440	40	Nyala, Domaia	Female	Adult	1480	80	Tulus	Female	Young	1560	160
8	Bulbul	Female	Young	3200	160	Kass	Female	Adult	5080	160	Nyala, Domaia	Female	Adult	640	560	Nyala, Domaia	Male	Young	2640	160	Tulus	Male	Young	3160	250
9	Bulbul	Female	Adult	2080	400	Kass	Female	Adult	560	0	Nyala, Domaia	Female	Adult	3280	1440	Nyala, Domaia	Male	Young	3280	320	Tulus	Female	Adult	2040	120
10	Bulbul	Male	Young	3440	160	Kass	Female	Adult	1920	80	Nyala, Domaia	Female	Adult	400	240	Nyala, Domaia	Female	Adult	3280	120	Tulus	Female	Adult	2440	120
11	Bulbul	Female	Adult	2320	320	Kass	Male	Young	8360	80	Nyala, Domaia	Female	Adult	560	0						Tulus	Female	Adult	7800	80
12	Bulbul	Female	Adult	320	0	Kass	Female	Adult	520	40	Nyala, Domaia	Female	Adult	1120	560						Tulus	Female	Adult	3640	40
13	Bulbul	Female	Young	160	0	Kass	Female	Adult	680	40	Nyala, Domaia	Female	Adult	1840	0						Tulus	Female	Adult	8120	40
14	Bulbul	Female	Adult	4880	80	Kass	Female	Adult	4000	240	Nyala, Domaia	Female	Adult	3520	240						Tulus	Female	Adult	5480	40
15	Bulbul	Female	Adult	1440	80	Kass	Female	Adult	600	40	Nyala, Domaia	Female	Adult	2720	320						Tulus	Female	Adult	1880	0
16	Bulbul	Female	Adult	2640	0	Kass	Female	Adult	1640	0	Nyala, Domaia	Female	Adult	3040	560						Tulus	Female	Adult	2680	0
17	Bulbul	Female	Young	320	40	Kass	Female	Adult	500	10	Nyala, Domaia	Female	Adult	560	80						Tulus	Female	Adult	2080	0
18	Bulbul	Male	Young	5280	120	Kass	Female	Adult	440	40	Nyala, Domaia	Female	Adult	560	40						Tulus	Female	Young	7480	0
19	Bulbul	Female	Adult	1680	560	Kass	Female	Adult	400	20	Nyala, Domaia	Female	Adult	1520	800						Tulus	Female	Adult	2080	320
20	Bulbul	Female	Adult	1680	160	Kass	Female	Young	1160	120	Nyala, Domaia	Female	Adult	880	80						Tulus	Female	Adult	5280	200
21	Bulbul	Female	Adult	400	80	Kass	Female	Adult	720	280	Nyala, Domaia	Female	Adult	2800	0						Tulus	Female	Young	520	0
22	Bulbul	Female	Young	2240	0						Nyala, Domaia	Female	Adult	560	0						Tulus	Female	Adult	1360	0
23	Bulbul	Male	Young	2400	40						Nyala, Domaia	Female	Adult	1360	80						Tulus	Female	Adult	1200	80
24	Bulbul	Female	Adult	480	160						Nyala, Domaia	Female	Adult	160	0						Tulus	Female	Adult	2440	40
25	Bulbul	Female	Adult	1040	120						Nyala, Domaia	Female	Adult	620	0						Tulus	Female	Adult	3360	80
26											Nyala, Domaia	Female	Young	500	40						Tulus	Female	Adult	1600	0
27											Nyala, Domaia	Male	Adult	1000	0						Tulus	Female	Young	2120	40
28											Nyala, Domaia	Female	Adult	720	0						Tulus	Female	Adult	2560	0
29											Nyala, Domaia	Female	Adult	1480	40						Tulus	Female	Young	1280	0
30											Nyala, Domaia	Female	Adult	2640	160						Tulus	Female	Adult	10480	520
31																					Tulus	Female	Adult	2760	0

## Sheet: Experimental Infection, Goats
No	Sex_H	Age_H	Day0_H	Day5_H	Day8_H	Day10_H	Day12_H	Day14_H
1	Male	Young (<6 months)	2720	80	160	40	40	80
2	Male	Young (<6 months)	2000	80	0	0	160	360
3	Male	Young (<6 months)	1160	80	40	80	200	160
4	Male	Young (<6 months)	1080	0	0	0	0	0
5	Male	Young (<6 months)	9840	120	0	0	0	0
6	Male	Young (<6 months)	1200	0	0	0	0	0
7	Male	Young (<6 months)	7000	0	0	0	0	0
8	Male	Young (<6 months)	18960	120	200	0	0	40
9	Male	Young (<6 months)	1600	0	0	0	0	0
10	Male	Young (<6 months)	15920	80	160	200	240	360

## Sheet: Key
Key
General considerations
	Sheet 1 (Strogyles, cattle); Cattle naturally infected with strongyle nematodes
	Sheet 2 (Strogyles, sheep); Sheep naturally infected with strongyle nematodes
	Sheet 3 (Strongyles, goats); Goats naturally infected with strongyle nematodes
	Sheet 4 (Haemonchus contortus, goats); Goats experimentally infected with Haemonchus contortus
	Infected cattle, sheep and goats received levamisole (LEV) via subcutaneous (SC) injection
	Faecal samples were collected before treatment (day 0) and day 12 after treatment for natural infection trials, while different collection times used for goats with experimental infection
	Age groups (cattle, sheep and goats); Young: <1 year; adult: >1 years
Cattle, sheep and goats natural infection trials (strongyle nematode eggs/gram faeces before and after treatment):
A	Bulbul; Cattle (n=45) treated SC with LEV at the dose recommended for cattle (8 mg/kg body weight (bw))
B	Nyala, Domaia, Sheep (n=22) treated SC with LEV at the dose recommended for sheep (8 mg/kg bw)
C	Bulbul, Goats (n=25) treated SC with LEV at 10 mg/kg bw dose
D	Kass, Goats (n=21) treated SC with LEV at 10 mg/kg bw dose
E	Nyala Domaia, Goats (n=30) treated SC with LEV at 10 mg/kg bw dose
F	Nyala Domaia, Goats (n=10) treated SC with LEV at 12 mg/kg bw dose
G	Tulus, Goats (n=31) treated SC with LEV at 10 mg/kg bw dose
Experimental infection trial (Goats)
H	Goats (n=10) experimentally infected with a local Haemonchus contortus Um Dafuq isolate, and treated SC with LEV at the dose recommended for sheep (8 mg/kg bw)
