# Supplementary material for: Variability in the anthelmintic efficacy of levamisole against gastrointestinal nematodes of cattle, sheep and goats in South Darfur, Sudan
Source: BMC Vet Res. 2026 Feb 11;22:128. doi: 10.1186/s12917-026-05320-2 (PMC12930928; doi:10.1186/s12917-026-05320-2)
Supplement: Supplementary file 5 — Supplementary Material 5: Table S1. Raw faecal egg count data were collected from cattle, sheep and goats naturally infected with gastrointestinal strongyle nematodes and from goats experimentally infected with Haemonchus contortus. [file 12917_2026_5320_MOESM5_ESM.xlsx]

## Sheet: Strogyles, Cattle
No	Study_region_A	Sex_A	Age_A	Before_A	After_A
1	Bulbul	Male	Young	640	40
2	Bulbul	Male	Young	480	0
3	Bulbul	Female	Adult	320	0
4	Bulbul	Female	Young	960	0
5	Bulbul	Male	Young	1040	0
6	Bulbul	Female	Young	560	0
7	Bulbul	Male	Young	2320	80
8	Bulbul	Female	Young	720	0
9	Bulbul	Female	Young	2640	0
10	Bulbul	Female	Young	1200	40
11	Bulbul	Female	Young	160	0
12	Bulbul	Female	Young	480	0
13	Bulbul	Male	Young	160	0
14	Bulbul	Female	Young	320	0
15	Bulbul	Female	Young	880	0
16	Bulbul	Female	Young	1520	0
17	Bulbul	Male	Young	800	0
18	Bulbul	Male	Young	640	0
19	Bulbul	Female	Young	320	0
20	Bulbul	Female	Young	880	0
21	Bulbul	Female	Adult	180	0
22	Bulbul	Male	Young	560	0
23	Bulbul	Female	Young	1200	0
24	Bulbul	Female	Young	780	0
25	Bulbul	Female	Young	2000	0
26	Bulbul	Male	Young	720	0
27	Bulbul	Male	Young	6640	160
28	Bulbul	Female	Young	560	0
29	Bulbul	Female	Young	640	0
30	Bulbul	Male	Young	400	0
31	Bulbul	Male	Young	560	0
32	Bulbul	Female	Young	1120	0
33	Bulbul	Female	Young	1840	0
34	Bulbul	Female	Young	240	80
35	Bulbul	Male	Young	720	0
36	Bulbul	Male	Young	400	0
37	Bulbul	Female	Young	240	80
38	Bulbul	Male	Young	2480	80
39	Bulbul	Female	Young	2320	0
40	Bulbul	Female	Young	800	0
41	Bulbul	Male	Young	1280	0
42	Bulbul	Female	Young	640	0
43	Bulbul	Female	Young	640	0
44	Bulbul	Male	Young	2320	0
45	Bulbul	Female	Young	640	0

## Sheet: Strogyles, Sheep
No	Study_region_B	Sex_B	Age_B	Before_B	After_B
1	Nyala, Domaia	Male	Adult	1320	80
2	Nyala, Domaia	Female	Young	4080	240
3	Nyala, Domaia	Female	Adult	1620	400
4	Nyala, Domaia	Female	Adult	1400	0
5	Nyala, Domaia	Male	Adult	3540	400
6	Nyala, Domaia	Female	Adult	1360	0
7	Nyala, Domaia	Female	Adult	880	0
8	Nyala, Domaia	Female	Adult	720	0
9	Nyala, Domaia	Female	Adult	740	0
10	Nyala, Domaia	Male	Young	1720	80
11	Nyala, Domaia	Female	Adult	6400	640
12	Nyala, Domaia	Female	Adult	5680	760
13	Nyala, Domaia	Female	Adult	2880	0
14	Nyala, Domaia	Female	Adult	880	0
15	Nyala, Domaia	Female	Young	1200	0
16	Nyala, Domaia	Female	Young	880	0
17	Nyala, Domaia	Female	Adult	1960	80
18	Nyala, Domaia	Female	Adult	1520	280
19	Nyala, Domaia	Male	Young	360	0
20	Nyala, Domaia	Female	Adult	5320	360
21	Nyala, Domaia	Female	Adult	640	0
22	Nyala, Domaia	Female	Young	3000	240

## Sheet: Strogyles, Goats
No	Study_region_C	Sex_C	Age_C	Before_C	After_C	Study_region_D	Sex_D	Age_D	Before_D	After_D	Study_region_E	Sex_E	Age_E	Before_E	After_E	Study_region_F	Sex_F	Age_F	Before_F	After_F	Study_region_G	Sex_G	Age_G	Before_G	After_G
1	Bulbul	Female	Adult	1920	240	Kass	Female	Adult	8800	720	Nyala, Domaia	Female	Adult	1200	120	Nyala, Domaia	Female	Young	1360	80	Tulus	Female	Adult	5160	700
2	Bulbul	Female	Young	5520	320	Kass	Female	Adult	1640	0	Nyala, Domaia	Female	Adult	2580	280	Nyala, Domaia	Female	Young	2840	380	Tulus	Female	Adult	3320	300
3	Bulbul	Female	Young	1680	720	Kass	Female	Adult	5720	480	Nyala, Domaia	Female	Adult	800	80	Nyala, Domaia	Female	Adult	620	0	Tulus	Female	Adult	2000	260
4	Bulbul	Female	Adult	6800	160	Kass	Female	Adult	3400	230	Nyala, Domaia	Female	Adult	2560	320	Nyala, Domaia	Female	Adult	500	30	Tulus	Female	Adult	7960	400
5	Bulbul	Female	Adult	8400	240	Kass	Female	Adult	11440	120	Nyala, Domaia	Male	Young	1440	0	Nyala, Domaia	Female	Adult	1000	0	Tulus	Female	Young	6320	320
6	Bulbul	Female	Adult	4560	480	Kass	Male	Young	2000	200	Nyala, Domaia	Female	Young	1440	320	Nyala, Domaia	Female	Adult	720	0	Tulus	Female	Adult	1640	160
7	Bulbul	Female	Adult	15200	0	Kass	Female	Adult	1200	160	Nyala, Domaia	Female	Adult	1440	40	Nyala, Domaia	Female	Adult	1480	80	Tulus	Female	Young	1560	160
8	Bulbul	Female	Young	3200	160	Kass	Female	Adult	5080	160	Nyala, Domaia	Female	Adult	640	560	Nyala, Domaia	Male	Young	2640	160	Tulus	Male	Young	3160	250
9	Bulbul	Female	Adult	2080	400	Kass	Female	Adult	560	0	Nyala, Domaia	Female	Adult	3280	1440	Nyala, Domaia	Male	Young	3280	320	Tulus	Female	Adult	2040	120
10	Bulbul	Male	Young	3440	160	Kass	Female	Adult	1920	80	Nyala, Domaia	Female	Adult	400	240	Nyala, Domaia	Female	Adult	3280	120	Tulus	Female	Adult	2440	120
11	Bulbul	Female	Adult	2320	320	Kass	Male	Young	8360	80	Nyala, Domaia	Female	Adult	560	0						Tulus	Female	Adult	7800	80
12	Bulbul	Female	Adult	320	0	Kass	Female	Adult	520	40	Nyala, Domaia	Female	Adult	1120	560						Tulus	Female	Adult	3640	40
13	Bulbul	Female	Young	160	0	Kass	Female	Adult	680	40	Nyala, Domaia	Female	Adult	1840	0						Tulus	Female	Adult	8120	40
14	Bulbul	Female	Adult	4880	80	Kass	Female	Adult	4000	240	Nyala, Domaia	Female	Adult	3520	240						Tulus	Female	Adult	5480	40
15	Bulbul	Female	Adult	1440	80	Kass	Female	Adult	600	40	Nyala, Domaia	Female	Adult	2720	320						Tulus	Female	Adult	1880	0
16	Bulbul	Female	Adult	2640	0	Kass	Female	Adult	1640	0	Nyala, Domaia	Female	Adult	3040	560						Tulus	Female	Adult	2680	0
17	Bulbul	Female	Young	320	40	Kass	Female	Adult	500	10	Nyala, Domaia	Female	Adult	560	80						Tulus	Female	Adult	2080	0
18	Bulbul	Male	Young	5280	120	Kass	Female	Adult	440	40	Nyala, Domaia	Female	Adult	560	40						Tulus	Female	Young	7480	0
19	Bulbul	Female	Adult	1680	560	Kass	Female	Adult	400	20	Nyala, Domaia	Female	Adult	1520	800						Tulus	Female	Adult	2080	320
20	Bulbul	Female	Adult	1680	160	Kass	Female	Young	1160	120	Nyala, Domaia	Female	Adult	880	80						Tulus	Female	Adult	5280	200
21	Bulbul	Female	Adult	400	80	Kass	Female	Adult	720	280	Nyala, Domaia	Female	Adult	2800	0						Tulus	Female	Young	520	0
22	Bulbul	Female	Young	2240	0						Nyala, Domaia	Female	Adult	560	0						Tulus	Female	Adult	1360	0
23	Bulbul	Male	Young	2400	40						Nyala, Domaia	Female	Adult	1360	80						Tulus	Female	Adult	1200	80
24	Bulbul	Female	Adult	480	160						Nyala, Domaia	Female	Adult	160	0						Tulus	Female	Adult	2440	40
25	Bulbul	Female	Adult	1040	120						Nyala, Domaia	Female	Adult	620	0						Tulus	Female	Adult	3360	80
26											Nyala, Domaia	Female	Young	500	40						Tulus	Female	Adult	1600	0
27											Nyala, Domaia	Male	Adult	1000	0						Tulus	Female	Young	2120	40
28											Nyala, Domaia	Female	Adult	720	0						Tulus	Female	Adult	2560	0
29											Nyala, Domaia	Female	Adult	1480	40						Tulus	Female	Young	1280	0
30											Nyala, Domaia	Female	Adult	2640	160						Tulus	Female	Adult	10480	520
31																					Tulus	Female	Adult	2760	0

## Sheet: Experimental Infection, Goats
No	Sex_H	Age_H	Day0_H	Day5_H	Day8_H	Day10_H	Day12_H	Day14_H
1	Male	Young (<6 months)	2720	80	160	40	40	80
2	Male	Young (<6 months)	2000	80	0	0	160	360
3	Male	Young (<6 months)	1160	80	40	80	200	160
4	Male	Young (<6 months)	1080	0	0	0	0	0
5	Male	Young (<6 months)	9840	120	0	0	0	0
6	Male	Young (<6 months)	1200	0	0	0	0	0
7	Male	Young (<6 months)	7000	0	0	0	0	0
8	Male	Young (<6 months)	18960	120	200	0	0	40
9	Male	Young (<6 months)	1600	0	0	0	0	0
10	Male	Young (<6 months)	15920	80	160	200	240	360

## Sheet: Key
Key
General considerations
	Sheet 1 (Strogyles, cattle); Cattle naturally infected with strongyle nematodes
	Sheet 2 (Strogyles, sheep); Sheep naturally infected with strongyle nematodes
	Sheet 3 (Strongyles, goats); Goats naturally infected with strongyle nematodes
	Sheet 4 (Haemonchus contortus, goats); Goats experimentally infected with Haemonchus contortus
	Infected cattle, sheep and goats received levamisole (LEV) via subcutaneous (SC) injection
	Faecal samples were collected before treatment (day 0) and day 12 after treatment for natural infection trials, while different collection times used for goats with experimental infection
	Age groups (cattle, sheep and goats); Young: <1 year; adult: >1 years
Cattle, sheep and goats natural infection trials (strongyle nematode eggs/gram faeces before and after treatment):
A	Bulbul; Cattle (n=45) treated SC with LEV at the dose recommended for cattle (8 mg/kg body weight (bw))
B	Nyala, Domaia, Sheep (n=22) treated SC with LEV at the dose recommended for sheep (8 mg/kg bw)
C	Bulbul, Goats (n=25) treated SC with LEV at 10 mg/kg bw dose
D	Kass, Goats (n=21) treated SC with LEV at 10 mg/kg bw dose
E	Nyala Domaia, Goats (n=30) treated SC with LEV at 10 mg/kg bw dose
F	Nyala Domaia, Goats (n=10) treated SC with LEV at 12 mg/kg bw dose
G	Tulus, Goats (n=31) treated SC with LEV at 10 mg/kg bw dose
Experimental infection trial (Goats)
H	Goats (n=10) experimentally infected with a local Haemonchus contortus Um Dafuq isolate, and treated SC with LEV at the dose recommended for sheep (8 mg/kg bw)
