# Supplementary material for: Variability in the anthelmintic efficacy of levamisole against gastrointestinal nematodes of cattle, sheep and goats in South Darfur, Sudan
Source: BMC Vet Res. 2026 Feb 11;22:128. doi: 10.1186/s12917-026-05320-2 (PMC12930928; doi:10.1186/s12917-026-05320-2)
Supplement: Supplementary file 6 — Supplementary Material 6: Table S2. Raw faecal egg count data were collected from cattle and goats naturally infected with Strongyloides papillosus. [file 12917_2026_5320_MOESM6_ESM.xlsx]

## Sheet: Strongyloides, Cattle
No	Study_region_I	Sex_I	Age_I	Before_I	After_I
1	Bulbul	Female	Young	160	0
2	Bulbul	Female	Young	80	0
3	Bulbul	Male	Young	80	0
4	Bulbul	Female	Young	720	0
5	Bulbul	Male	Young	240	0

## Sheet: Strongyloides, Goats
No	Study_region_J	Sex_J	Age_J	Before_J	After_J	Study_region_K	Sex_K	Age_K	Before_K	After_K	Study_region_L	Sex_L	Age_L	Before_L	After_L
1	Bulbul	Female	Adult	240	0	Kass	Female	Adult	800	0	Nyala, Domaia	Female	Adult	80	0
2	Bulbul	Female	Young	80	0	Kass	Female	Adult	160	0	Nyala, Domaia	Female	Adult	180	0
3	Bulbul	Male	Young	80	0	Kass	Female	Adult	200	0	Nyala, Domaia	Male	Young	160	0
4	Bulbul	Female	Adult	240	0	Kass	Female	Adult	440	0	Nyala, Domaia	Female	Adult	320	0
5	Bulbul	Female	Adult	160	80	Kass	Female	Adult	1800	0	Nyala, Domaia	Female	Adult	240	0
6	Bulbul	Male	Young	80	0	Kass	Male	Young	80	0	Nyala, Domaia	Female	Young	160	0
7						Kass	Female	Adult	80	0	Nyala, Domaia	Female	Adult	240	0
8						Kass	Female	Adult	450	0
9						Kass	Female	Adult	40	0

## Sheet: Key
Key
General considerations
	Sheet 1 (Strongyloides, cattle); Cattle naturally infected with Strongyloides papillosus
	Sheet 2 (Strongyloides, goats); Goats naturally infected with Strongyloides papillosus
	Infected cattle and goats received levamisole (LEV) via subcutaneous (SC) injection
	Faecal samples were collected before treatment (day 0) and day 12 after treatment
	Age groups (cattle and goats); Young: <1 year; adult: >1 years
Cattle and goats natural infection trials (Strongyloides papillosus eggs/gram faeces before and after treatment):
I	Bulbul; Cattle (n=5) treated SC with LEV at the dose recommended for cattle (8 mg/kg body weight (bw))
J	Bulbul, Goats (n=6) treated SC with LEV at 10 mg/kg bw dose
K	Kass, Goats (n=9) treated SC with LEV at 10 mg/kg bw dose
L	Nyala Domaia, Goats (n=7) treated SC with LEV at 10 mg/kg bw dose
